# Supplementary material for: An AGO10:miR165/6 module regulates meristem activity and xylem development in the Arabidopsis root
Source: EMBO J. 2024 Apr 2;43(9):8. doi: 10.1038/s44318-024-00071-y (PMC11066010; doi:10.1038/s44318-024-00071-y)
Supplement: Supplementary file 2 — Data Set EV2 [file 44318_2024_71_MOESM2_ESM.xlsx]

## Sheet: Description
Dataset EV2 describes RAM SIZE, AS WELL AS Longitudinal and orthogonal cell numbers in Wt, ago10-1 and A10OX ROOT FILES.

## Sheet: RAM Size
Plant number	WT	ago10-1	A10OX
1	309.689	410.659	150.227
2	268.184	422.386	158.996
3	282.497	322.983	267.764
4	356.254	476.647	184.398
5	372.104	449.396	252.45
6	303.72	353.702	280.293
7	295.932	454.859	266.951
8	430.973	425.521	286.453
9	399.579	360.058	284.141
10	452.107	338.116	227.911
11	321.767	415.146	302.379
12	429.375	351.618	209.242
13	334.618	412	229.966
14	359.922	385.258	302.015
15	316.774	403.163	212.472
16	419.309	378.607	286.908
17	327.611	320.601	196.775
18	409.262	501.03	210.476
19	325.053	334.33	239.592
20	306.47	379.47	220.854
21	377.789	360.058	306.102
22	213.411	406.417	242.227
23	256.593	419.729	297.048
24	200.533	461.287	271.085
25	237.042	371.583	259.523
26	289.492	386.689	185.216
27	239.752	371.55	133.673
28	226.126	352.477	163.156
29	304.265	323.398	248.765
30	315.505	294.348	237.123
Average	322.724	388.103	237.139

## Sheet: Longitudinal cell counts
ago10-1					WT					A10OX
Plant number	cortex	endodermis	stele		Plant number	cortex	endodermis	stele		Plant number	cortex	endodermis	stele
1	37	30	33		1	31	32	30		1	19	20	18
2	37	39	26		2	26	22	25		2	20	23	25
3	33	32	27		3	28	33	24		3	25	19	22
4	37	34	29		4	22	27	26		4	21	23	16
5	34	34	23		5	24	23	27		5	23	23	21
6	34	39	25		6	38	31	31		6	27	24	26
7	42	42	28		7	30	28	31		7	24	22	23
8	31	30	23		8	31	35	20		8	23	29	24
9	31	31	24		9	28	24	21		9	27	29	21
10	32	32	29		10	29	28	26		10	20	19	18
11	33	28	28		11	27	29	20		11	28	24	29
12	31	33	25		12	33	29	24		12	22	26	23
13	33	34	23		13	29	23	25		13	22	26	21
14	33	30	27		14	24	36	25		14	30	32	24
15	32	38	27		15	29	35	20		15	20	25	21
16	37	25	31		16	35	28	24		16	26	27	24
17	32	25	25		17	27	30	25		17	20	21	19
18	38	30	22		18	28	23	23		18	23	23	19
19	33	30	22		19	28	34	22		19	28	28	21
20	27	32	21		20	25	23	26		20	28	28	22
21	31	30	30		21	28	36	25		21	29	30	21
22	37	28	26		22	22	25	22		22	34	35	30
23	34	36	26		23	28	26	22		23	30	33	24
24	29	32	23		24	23	27	22		24	34	28	21
25	28	36	32		25	27	26	25		25	27	29	19
26	34	39	32		26	27	28	22		26	23	22	20
27	30	27	25		27	27	29	19		27	18	18	22
28	32	37	28		28	26	25	27		28	17	18	19
29	31	26	27		29	29	27	28		29	27	25	24
30	34	28	24		30	24	27	20		30	33	32	29
average	33.2069	32.3793	26.4483		average	27.7667	28.3	24.2333			24.9333	25.3667	22.2

## Sheet: Orthogonal cell counts stele
ago10-1				WT				A10OX
Plant number	20uM	120uM		Plant number	20uM	120uM		Plant number	20uM	120uM
1	38	63		1	28	51		1	26	30
2	51	61		2	30	42		2	18	25
3	40	63		3	30	47		3	21	27
4	44	59		4	27	40		4	26	32
5	47	59		5	30	42		5	27	32
6	51	60		6	29	43		6	25	30
7	60	78		7	29	47		7	22	29
8	45	64		8	33	50		8	23	25
9	46	66		9	31	46		9	26	32
10	43	62		10	31	46		10	22	27
11	50	65		11	27	45		11	24	30
12	41	54		12	30	43		12	21	32
13	46	66		13	31	46		13	28	32
14	41	63		14	33	42		14	22	31
15	50	74		15	29	43		15	21	30
16	48	60		16	32	38		16	31	41
17	57	67		17	29	43		17	20	34
18	49	60		18	33	40		18	20	28
19	50	64		19	37	48		19	21	24
20	53	69		20	38	43		20	19	21
21	50	68		21	36	51		21	19	33
22	46	68		22	36	43		22	24	27
23	52	79		23	37	47		23	26	35
24	39	60		24	36	46		24	27	38
25	45	65		25	34	45		25	32	38
26	41	58		26	34	44		26	18	28
27	42	68		27	35	44		27	24	34
28	46	64		28	36	44		28	27	34
29	45	62		29	34	45		29	20	29
30	48	79		30	33	46		30	20	26
Average	46.8	64.9333		Average	32.2667	44.6667		Average	23.3333	30.4667
