# Supplementary material for: An AGO10:miR165/6 module regulates meristem activity and xylem development in the Arabidopsis root
Source: EMBO J. 2024 Apr 2;43(9):8. doi: 10.1038/s44318-024-00071-y (PMC11066010; doi:10.1038/s44318-024-00071-y)
Supplement: Supplementary file 3 — Data Set EV3 [file 44318_2024_71_MOESM3_ESM.xlsx]

## Sheet: Description
Dataset EV3 DESCRIBES PX AND MX NUMBER IN QC-PROXIMAL (QCP) OR QC-DISTAEL (QCD) REGIONS OF THE RAM IN THE INDICATED GENOTYPES.

## Sheet: ago10-1 QCP
plant #	PX	MX
1	3	2
2	4	0
3	3	1		summary
4	4	2
5	5	1		2PX 2MX	1
6	4	2		3PX 1MX	2
7	4	2		3PX 2MX	2
8	4	1		4PX 2MX	8
9	4	1		4PX 1MX	5
10	4	0		4PX 0MX	7
11	5	1		5PX 1MX	3
12	4	0		5PX 0MX	1
13	4	2		6PX 0MX	1
14	4	0		n=	30
15	4	1
16	6	0
17	5	0
18	5	1
19	4	1
20	4	1
21	4	0
22	3	1
23	4	0
24	4	2
25	4	2
26	4	2
27	3	2
28	4	2
29	2	2
30	4	0

## Sheet: ago10-1 QCD
plant #	PX	MX
1	4	3
2	4	2
3	4	3		summary
4	4	2		5PX 1MX	1
5	3	3		5PX 2MX	2
6	4	3		4PX 0MX	1
7	4	3		4PX 2MX	12
8	4	2		4PX 3MX	10
9	5	1		3PX 3MX	2
10	4	2		3PX 2MX	1
11	5	2		3PX 1MX	1
12	3	1
13	4	3		n=	30
14	4	2
15	4	3
16	4	2
17	3	2
18	3	3
19	4	2
20	4	0
21	4	2
22	5	2
23	4	2
24	4	2
25	4	3
26	4	3
27	4	2
28	4	2
29	4	3
30	4	3

## Sheet: WT QCP
plant #	PX	MX
1	2	1
2	2	2
3	2	2		summary
4	2	2		2PX 1MX	3
5	2	2		3PX 1MX	1
6	2	2		2PX 3MX	1
7	2	2		2PX 2MX	25
8	2	2
9	2	2		n=	30
10	2	2
11	2	2
12	2	1
13	2	2
14	2	2
15	2	2
16	2	2
17	2	1
18	2	2
19	2	1
20	2	2
21	2	3
22	2	2
23	2	1
24	2	2
25	3	1
26	2	2
27	2	2
28	2	2
29	2	2
30	2	2

## Sheet: WT QCD
plant #	PX	MX
1	2	2
2	2	2
3	2	2		summary
4	2	2		2PX 2MX	28
5	2	2		2PX 3MX	2
6	2	2
7	2	2		n=	30
8	2	2
9	2	2
10	2	2
11	2	2
12	2	2
13	2	2
14	2	2
15	2	2
16	2	2
17	2	2
18	2	2
19	2	2
20	2	2
21	2	3
22	2	2
23	2	2
24	2	2
25	2	2
26	2	2
27	2	2
28	2	2
29	2	3
30	2	2

## Sheet: A10OX QCP
plant #	PX	MX
1	0	2
2	0	3
3	0	3		summary
4	0	2		0PX 2MX	22
5	0	2		0PX 3MX	4
6	0	2		1PX 1MX	3
7	0	2		2PX 1MX	1
8	1	1
9	0	2		n=	30
10	0	2
11	0	2
12	0	2
13	1	1
14	1	1
15	0	2
16	0	2
17	0	2
18	0	2
19	2	1
20	0	2
21	0	2
22	0	2
23	0	3
24	0	2
25	0	2
26	0	2
27	0	2
28	0	3
29	0	2
30	0	2

## Sheet: A10OX QCD
plant #	PX	MX
1	0	3
2	0	3
3	0	4		summary
4	0	2		0PX 2MX	11
5	1	3		0PX 3MX	5
6	1	2		0PX 4MX	1
7	0	2		1PX 2MX	6
8	1	2		1PX 3MX	2
9	0	2		2PX 1MX	1
10	0	2		2PX 2MX	3
11	0	2		2PX 3MX	1
12	1	2
13	2	2		n=	30
14	1	2
15	0	3
16	2	2
17	0	2
18	2	3
19	2	2
20	2	1
21	1	3
22	0	2
23	0	3
24	0	2
25	1	2
26	0	2
27	0	2
28	1	2
29	0	3
30	0	2

## Sheet: A10 UX QCP
plant #	PX	MX
1	2	1
2	2	2
3	2	0		summary
4	4	0		5PX 0MX	2
5	4	1		4PX 0MX	7
6	2	0		4PX 1MX	3
7	4	2		4PX 2MX	1
8	2	0		3PX 1MX	3
9	4	0		2PX 2MX	1
10	3	1		2PX 1MX	2
11	2	1		2PX 0MX	3
12	4	0
13	3	1		n=	22
14	4	1
15	4	0
16	4	1
17	4	0
18	4	0
19	4	0
20	3	1
21	5	0
22	5	0

## Sheet: A10 UX QCD
plant #	PX	MX
1	2	2
2	2	2
3	1	1		summary
4	3	3		5PX 2MX	1
5	4	2		4PX 3MX	3
6	2	1		4PX 2MX	5
7	5	2		4PX 1MX	2
8	2	1		3PX 2MX	3
9	4	2		3PX 3MX	3
10	3	3		2PX 2MX	2
11	4	2		2PX 1MX	2
12	3	3		1PX 1MX	1
13	3	2
14	4	1		n=	22
15	4	1
16	4	3
17	4	3
18	4	2
19	3	2
20	4	3
21	4	2
22	3	2

## Sheet: sdn QCP
plant #	PX	MX
1	2	0
2	2	0
3	2	0		summary
4	2	2		2PX 2MX	5
5	2	2		2PX 0MX	14
6	2	0		2PX 1MX	3
7	2	0
8	2	1		n=	22
9	2	0
10	2	0
11	2	0
12	2	0
13	2	0
14	2	1
15	2	0
16	2	2
17	2	1
18	2	2
19	2	0
20	2	0
21	2	2
22	2	0

[truncated: 6 more sheets: sdn QCD, sgo1 QCP, sgo1 QCD, WER P19, SCR P19, SHR P19]
