# Supplementary material for: An AGO10:miR165/6 module regulates meristem activity and xylem development in the Arabidopsis root
Source: EMBO J. 2024 Apr 2;43(9):8. doi: 10.1038/s44318-024-00071-y (PMC11066010; doi:10.1038/s44318-024-00071-y)
Supplement: Supplementary file 4 — Source Data Fig. 1 [file 44318_2024_71_MOESM4_ESM.zip]

Archive with 76 entries (68 files):
- Fig 1/
- Fig 1/B/
- Fig 1/D/
- Fig 1/A/
- Fig 1/C/
- Fig 1/B/Figure_1B_WB_AGO10.tif
- __MACOSX/Fig 1/B/._Figure_1B_WB_AGO10.tif
- Fig 1/B/._Figure_1B_WB_AGO10.tif
- Fig 1/B/Figure_1B_commassie_WB.jpg
- __MACOSX/Fig 1/B/._Figure_1B_commassie_WB.jpg
- Fig 1/B/._Figure_1B_commassie_WB.jpg
- Fig 1/D/1D-A10H2B lateral root2.tif
- __MACOSX/Fig 1/D/._1D-A10H2B lateral root2.tif
- Fig 1/D/._1D-A10H2B lateral root2.tif
- Fig 1/D/1D-A10H2B lateral root1.tif
- __MACOSX/Fig 1/D/._1D-A10H2B lateral root1.tif
- Fig 1/D/._1D-A10H2B lateral root1.tif
- Fig 1/D/1D-A10 lateral root-1.jpg
- Fig 1/D/1D-A10 lateral root-2.jpg
- __MACOSX/Fig 1/D/._1D-A10 lateral root-2.jpg
- Fig 1/D/._1D-A10 lateral root-2.jpg
- Fig 1/A/1A-A1GFP.jpg
- __MACOSX/Fig 1/A/._1A-A1GFP.jpg
- Fig 1/A/._1A-A1GFP.jpg
- Fig 1/A/1A-A10H2B-CS.tif
- __MACOSX/Fig 1/A/._1A-A10H2B-CS.tif
- Fig 1/A/._1A-A10H2B-CS.tif
- Fig 1/A/1A-A10H2B.jpg
- __MACOSX/Fig 1/A/._1A-A10H2B.jpg
- Fig 1/A/._1A-A10H2B.jpg
- Fig 1/A/1A-A10NTF-CS.tif
- __MACOSX/Fig 1/A/._1A-A10NTF-CS.tif
- Fig 1/A/._1A-A10NTF-CS.tif
- Fig 1/A/1A-A10NTF.jpg
- __MACOSX/Fig 1/A/._1A-A10NTF.jpg
- Fig 1/A/._1A-A10NTF.jpg
- Fig 1/A/1A-A10NX.jpg
- __MACOSX/Fig 1/A/._1A-A10NX.jpg
- Fig 1/A/._1A-A10NX.jpg
- Fig 1/A/1A-A10OX.jpg
- __MACOSX/Fig 1/A/._1A-A10OX.jpg
- Fig 1/A/._1A-A10OX.jpg
- Fig 1/A/1A-A10UX.jpg
- __MACOSX/Fig 1/A/._1A-A10UX.jpg
- Fig 1/A/._1A-A10UX.jpg
- Fig 1/C/GFP quantification imagesImages/
- Fig 1/C/GFP quantification data.xlsx
- __MACOSX/Fig 1/C/._GFP quantification data.xlsx
- Fig 1/C/._GFP quantification data.xlsx
- Fig 1/C/GFP quantification imagesImages/A10 NTF/
- Fig 1/C/GFP quantification imagesImages/A10 NX/
- Fig 1/C/GFP quantification imagesImages/A10 NTF/Image 2.jpg
- __MACOSX/Fig 1/C/GFP quantification imagesImages/A10 NTF/._Image 2.jpg
- Fig 1/C/GFP quantification imagesImages/A10 NTF/._Image 2.jpg
- Fig 1/C/GFP quantification imagesImages/A10 NTF/Image 5.jpg
- __MACOSX/Fig 1/C/GFP quantification imagesImages/A10 NTF/._Image 5.jpg
- Fig 1/C/GFP quantification imagesImages/A10 NTF/._Image 5.jpg
- Fig 1/C/GFP quantification imagesImages/A10 NTF/Image 7.jpg
- Fig 1/C/GFP quantification imagesImages/A10 NTF/Image 9.jpg
- Fig 1/C/GFP quantification imagesImages/A10 NTF/Image 11.jpg
- Fig 1/C/GFP quantification imagesImages/A10 NTF/Image 16.jpg
- Fig 1/C/GFP quantification imagesImages/A10 NTF/Image 17.jpg
- Fig 1/C/GFP quantification imagesImages/A10 NTF/Image 20.jpg
- Fig 1/C/GFP quantification imagesImages/A10 NTF/Image 39-2.jpg
- Fig 1/C/GFP quantification imagesImages/A10 NTF/Image 40.jpg
- Fig 1/C/GFP quantification imagesImages/A10 NX/Image 1-2.jpg
- Fig 1/C/GFP quantification imagesImages/A10 NX/Image 2-2.jpg
- Fig 1/C/GFP quantification imagesImages/A10 NX/Image 2.jpg
- Fig 1/C/GFP quantification imagesImages/A10 NX/Image 3-2.jpg
- Fig 1/C/GFP quantification imagesImages/A10 NX/Image 4-2.jpg
- Fig 1/C/GFP quantification imagesImages/A10 NX/Image 5.jpg
- Fig 1/C/GFP quantification imagesImages/A10 NX/Image 6-2.jpg
- Fig 1/C/GFP quantification imagesImages/A10 NX/Image 29.jpg
- __MACOSX/Fig 1/C/GFP quantification imagesImages/A10 NX/._Image 29.jpg
- Fig 1/C/GFP quantification imagesImages/A10 NX/._Image 29.jpg
- Fig 1/C/GFP quantification imagesImages/A10 NX/Image 32.jpg
