# Supplementary material for: An AGO10:miR165/6 module regulates meristem activity and xylem development in the Arabidopsis root
Source: EMBO J. 2024 Apr 2;43(9):8. doi: 10.1038/s44318-024-00071-y (PMC11066010; doi:10.1038/s44318-024-00071-y)
Supplement: Supplementary file 4 — Source Data Fig. 1 [file 44318_2024_71_MOESM4_ESM.zip › Fig 1/C/GFP quantification data.xlsx]

## Sheet: A10 NTF
		Lable	Area	Mean	IntDen	RawIntDen	Ch	Slice		CTCF
1A	1	Image 2.czi:c:1/3 z:114/194 - Image 2 #1	333.641	45959.1	1.53338e+07	88976726	1			1.53151e+07
1B	2	Image 2.czi:c:1/3 z:114/194 - Image 2 #1	333.641	42716.3	1.42519e+07	82698819	1	114		1.42332e+07
1C	3	Image 2.czi:c:1/3 z:114/194 - Image 2 #1	333.641	30902.2	1.03102e+07	59826643	1	114		1.02915e+07
2A	1	Image 7.czi:c:1/3 z:86/181 - Image 7 #1	341.224	28114.1	9.5932e+06	55665894	1	86		9.57691e+06
2B	2	Image 7.czi:c:1/3 z:86/181 - Image 7 #1	341.224	26861.7	9.16587e+06	53186219	1	86		9.14958e+06
2C	3	Image 7.czi:c:1/3 z:86/181 - Image 7 #1	341.224	21304.8	7.26972e+06	42183542	1	86		7.25343e+06
3A	1	Image 5.lsm:Ch1	348.979	20796.4	7.2575e+06	42112669	1	58		7.12914e+06
3B	2	Image 5.lsm:Ch1	348.979	15398.1	5.3736e+06	31181064	1	58		5.24523e+06
3C	3	Image 5.lsm:Ch1	348.979	9845.23	3.43578e+06	19936599	1	58		3.30742e+06
4A	1	Image 9.czi:c:1/3 z:107/226 - Image 9 #1	341.224	24323.6	8.29978e+06	48160660	1	107		8.27954e+06
4B	2	Image 9.czi:c:1/3 z:107/226 - Image 9 #1	341.224	20674.3	7.05457e+06	40935128	1	107		7.03433e+06
4C	3	Image 9.czi:c:1/3 z:107/226 - Image 9 #1	341.224	16684.9	5.6933e+06	33036196	1	107		5.67306e+06
5A	1	Image 40.lsm:Ch1	348.979	52445.1	1.83022e+07	106201332	1	69		1.82698e+07
5B	2	Image 40.lsm:Ch1	348.979	53975.3	1.88362e+07	109299910	1	69		1.88037e+07
5C	3	Image 40.lsm:Ch1	348.979	46069.5	1.60773e+07	93290726	1	69		1.60448e+07
6A	1	Image 11.czi:c:1/3 z:84/181 - Image 11 #1	348.979	29469.2	1.02841e+07	59675041	1	84		1.02442e+07
6B	2	Image 11.czi:c:1/3 z:84/181 - Image 11 #1	348.979	39908	1.39271e+07	80813736	1	84		1.38872e+07
6C	3	Image 11.czi:c:1/3 z:98/181 - Image 11 #1	348.979	28916.7	1.00913e+07	58556264	1	98		1.00514e+07
7A	1	Image 16.czi:c:1/3 - Image 16 #1	341.224	52448.7	1.78967e+07	103848364	1			1.78676e+07
7B	2	Image 16.czi:c:1/3 - Image 16 #1	341.224	44434.1	1.5162e+07	87979540	1			1.51329e+07
7C	3	Image 16.czi:c:1/3 - Image 16 #1	341.224	38763.9	1.32272e+07	76752548	1			1.31981e+07
8A	1	Image 17.czi:c:1/3 z:81/182 - Image 17 #1	333.641	36364.4	1.21326e+07	70401403	1	81		1.20966e+07
8B	2	Image 17.czi:c:1/3 z:81/182 - Image 17 #1	333.641	32057.9	1.06958e+07	62064117	1	81		1.06598e+07
8C	3	Image 17.czi:c:1/3 z:89/182 - Image 17 #1	333.641	29891.6	9.97307e+06	57870150	1	89		9.93705e+06
9A	1	Image 20.czi:c:1/3 z:84/180 - Image 20 #1	333.641	22714.2	7.57839e+06	43974668	1	84		7.54183e+06
9B	2	Image 20.czi:c:1/3 z:84/180 - Image 20 #1	333.641	18076.2	6.03097e+06	34995577	1	84		5.99442e+06
9C	3	Image 20.czi:c:1/3 z:84/180 - Image 20 #1	333.641	17627.2	5.88115e+06	34126199	1	84		5.84459e+06
10A	1	Image 39.lsm:Ch2	333.641	19447.4	6.48846e+06	37650217	2	66		6.34758e+06
10B	2	Image 39.lsm:Ch2	333.641	12315.3	4.1089e+06	23842465	2	66		3.96801e+06
10C	3	Image 39.lsm:Ch2	333.641	12267.3	4.09289e+06	23749586	2	66		3.95201e+06
	4	Image 2.czi:c:1/3 z:114/194 - Image 2 #1	333.641	56.17	18740.6	108745	1	114
	4	Image 7.czi:c:1/3 z:86/181 - Image 7 #1	341.224	47.733	16287.8	94512	1	86
	4	Image 7.czi:c:1/3 z:86/181 - Image 7 #2	341.224	47.733	16287.8	94512	1	86
	4	Image 7.czi:c:1/3 z:86/181 - Image 7 #3	341.224	47.733	16287.8	94512	1	86
	4	Image 5.lsm:Ch1	348.979	367.83	128365	744855	1	58
	5	Image 5.lsm:Ch2	348.979	367.83	128365	744855	1	58
	6	Image 5.lsm:Ch3	348.979	367.83	128365	744855	1	58
	4	Image 9.czi:c:1/3 z:107/226 - Image 9 #1	341.224	59.32	20241.5	117454	1	107
	5	Image 9.czi:c:1/3 z:107/226 - Image 9 #2	341.224	59.32	20241.5	117454	1	107
	6	Image 9.czi:c:1/3 z:107/226 - Image 9 #3	341.224	59.32	20241.5	117454	1	107
	4	Image 40.lsm:Ch1	348.979	93.105	32491.8	188538	1	69
	5	Image 40.lsm:Ch2	348.979	93.105	32491.8	188538	1	69
	6	Image 40.lsm:Ch3	348.979	93.105	32491.8	188538	1	69
	4	Image 11.czi:c:1/3 z:98/181 - Image 11 #1	348.979	114.279	39880.8	231414	1	98
	5	Image 11.czi:c:1/3 z:98/181 - Image 11 #2	348.979	114.279	39880.8	231414	1	98
	6	Image 11.czi:c:1/3 z:98/181 - Image 11 #3	348.979	114.279	39880.8	231414	1	98
	4	Image 16.czi:c:1/3 - Image 16 #1	341.224	85.317	29112.3	168928	1
	5	Image 16.czi:c:1/3 - Image 16 #2	341.224	85.317	29112.3	168928	1
	6	Image 16.czi:c:1/3 - Image 16 #3	341.224	85.317	29112.3	168928	1
	4	Image 17.czi:c:1/3 z:89/182 - Image 17 #1	333.641	107.975	36025	209040	1	89
	5	Image 17.czi:c:1/3 z:89/182 - Image 17 #2	333.641	107.975	36025	209040	1	89
	6	Image 17.czi:c:1/3 z:89/182 - Image 17 #3	333.641	107.975	36025	209040	1	89
	4	Image 20.czi:c:1/3 z:84/180 - Image 20 #1	333.641	109.576	36559	212139	1	84
	5	Image 20.czi:c:1/3 z:84/180 - Image 20 #2	333.641	109.576	36559	212139	1	84
	6	Image 20.czi:c:1/3 z:84/180 - Image 20 #3	333.641	109.576	36559	212139	1	84
	4	Image 39.lsm:Ch2	333.641	422.271	140887	817516	2	66
	5	Image 39.lsm:Ch3	333.641	422.271	140887	817516	2	66
	6	Image 39.lsm:Ch4	333.641	422.271	140887	817516	2	66

## Sheet: A10NX
		Lable	Area	Mean	IntDen	RawIntDen	Ch	Slice		CTCF
1A	1	Image 29.lsm:Ch2	341.224	10395.9	3.54732e+06	20583829	2	68		3.40233e+06
1B	2	Image 29.lsm:Ch2	341.224	9500.51	3.2418e+06	18811013	2	68		3.09681e+06
1C	3	Image 29.lsm:Ch2	341.224	8533.36	2.91179e+06	16896047	2	68		2.76679e+06
2A	1	Image 32.lsm:Ch2	341.224	13986.6	4.77258e+06	27693561	2	65		4.56141e+06
2B	2	Image 32.lsm:Ch2	341.224	9424.14	3.21574e+06	18659794	2	65		3.00457e+06
2C	3	Image 32.lsm:Ch2	341.224	7432.14	2.53602e+06	14715632	2	65		2.32485e+06
3A	1	Image 2.lsm:Ch1	341.224	14908.5	5.08714e+06	29518840	1	92		5.02091e+06
3B	2	Image 2.lsm:Ch1	341.224	10674.1	3.64225e+06	21134656	1	92		3.57602e+06
3C	3	Image 2.lsm:Ch1	341.224	6423.52	2.19186e+06	12718568	1	92		2.12563e+06
4A	1	Image 6.czi:c:1/3 z:93/176 - Image 6 #1	348.979	54200.3	1.89148e+07	109755562	1	93		1.88942e+07
4B	2	Image 6.czi:c:1/3 z:93/176 - Image 6 #1	348.979	31768.2	1.10865e+07	64330705	1	93		1.10659e+07
4C	3	Image 6.czi:c:1/3 z:93/176 - Image 6 #1	348.979	23890.3	8.33721e+06	48377829	1	93		8.31661e+06
5A	1	Image 5.czi:c:1/3 z:114/198 - Image 5 #1	333.641	16741.6	5.58569e+06	32411776	1	114		5.57029e+06
5B	2	Image 5.czi:c:1/3 z:114/198 - Image 5 #1	333.641	9860.08	3.28973e+06	19089123	1	114		3.27433e+06
5C	3	Image 5.czi:c:1/3 z:114/198 - Image 5 #1	333.641	5853.75	1.95305e+06	11332864	1	114		1.93765e+06
6A	1	Image 4.lsm:Ch2	341.224	19551.7	6.67153e+06	38712464	2	62		6.47432e+06
6B	2	Image 4.lsm:Ch2	341.224	18264.9	6.23241e+06	36164453	2	62		6.03521e+06
6C	3	Image 4.lsm:Ch2	341.224	14534.2	4.95942e+06	28777727	2	62		4.76222e+06
7A	1	Image 4.czi:c:1/3 z:109/193 - Image 4 #1	341.224	12211.5	4.16685e+06	24178729	1	109		4.15251e+06
7B	2	Image 4.czi:c:1/3 z:109/193 - Image 4 #1	341.224	9070.03	3.09491e+06	17958663	1	109		3.08057e+06
7C	3	Image 4.czi:c:1/3 z:109/193 - Image 4 #1	341.224	5224.45	1.78271e+06	10344412	1	109		1.76837e+06
8A	1	Image 3.czi:c:1/3 z:100/194 - Image 3 #1	348.979	21545.5	7.51892e+06	43629589	1	100		7.50938e+06
8B	2	Image 3.czi:c:1/3 z:100/194 - Image 3 #1	348.979	10837.3	3.782e+06	21945600	1	100		3.77246e+06
8C	3	Image 3.czi:c:1/3 z:100/194 - Image 3 #1	348.979	5810.16	2.02762e+06	11765571	1	100		2.01809e+06
9A	1	Image 2.czi:c:1/3 z:88/194 - Image 2 #1	333.641	13684.4	4.56569e+06	26493071	1	88		4.55509e+06
9B	2	Image 2.czi:c:1/3 z:88/194 - Image 2 #1	333.641	11526	3.84554e+06	22314283	1	88		3.83494e+06
9C	3	Image 2.czi:c:1/3 z:88/194 - Image 2 #1	333.641	5155.62	1.72013e+06	9981276	1	88		1.70952e+06
10A	1	Image 1-2.czi:c:1/3 z:82/179 - Image 1 #1	348.979	18303.3	6.38745e+06	37064094	1	82		6.07933e+06
10B	2	Image 1-2.czi:c:1/3 z:82/179 - Image 1 #1	348.979	15210	5.30798e+06	30800282	1	82		4.99985e+06
10C	3	Image 1-2.czi:c:1/3 z:82/179 - Image 1 #1	348.979	6849.27	2.39025e+06	13869767	1	82		2.08212e+06
	4	Image 29.lsm:Ch2	341.224	424.928	144996	841358	2	68
	5	Image 29.lsm:Ch3	341.224	424.928	144996	841358	2	68
	6	Image 29.lsm:Ch4	341.224	424.928	144996	841358	2	68
	4	Image 32.lsm:Ch2	341.224	618.863	211171	1225348	2	65
	5	Image 32.lsm:Ch3	341.224	618.863	211171	1225348	2	65
	6	Image 32.lsm:Ch4	341.224	618.863	211171	1225348	2	65
	4	Image 2.lsm:Ch1	341.224	194.1	66231.6	384318	1	92
	5	Image 2.lsm:Ch2	341.224	194.1	66231.6	384318	1	92
	6	Image 2.lsm:Ch3	341.224	194.1	66231.6	384318	1	92
	4	Image 6.czi:c:1/3 z:93/176 - Image 6 #1	348.979	59.03	20600.1	119535	1	93
	5	Image 6.czi:c:1/3 z:93/176 - Image 6 #2	348.979	59.03	20600.1	119535	1	93
	6	Image 6.czi:c:1/3 z:93/176 - Image 6 #3	348.979	59.03	20600.1	119535	1	93
	4	Image 5.czi:c:1/3 z:114/198 - Image 5 #1	333.641	46.17	15404.2	89385	1	114
	5	Image 5.czi:c:1/3 z:114/198 - Image 5 #2	333.641	46.17	15404.2	89385	1	114
	6	Image 5.czi:c:1/3 z:114/198 - Image 5 #3	333.641	46.17	15404.2	89385	1	114
	4	Image 4.lsm:Ch2	341.224	577.925	197202	1144291	2	62
	5	Image 4.lsm:Ch3	341.224	577.925	197202	1144291	2	62
	6	Image 4.lsm:Ch4	341.224	577.925	197202	1144291	2	62
	4	Image 4.czi:c:1/3 z:109/193 - Image 4 #1	341.224	42.03	14341.7	83220	1	109
	5	Image 4.czi:c:1/3 z:109/193 - Image 4 #2	341.224	42.03	14341.7	83220	1	109
	6	Image 4.czi:c:1/3 z:109/193 - Image 4 #3	341.224	42.03	14341.7	83220	1	109
	4	Image 3.czi:c:1/3 z:100/194 - Image 3 #1	348.979	27.33	9537.73	55344	1	100
	5	Image 3.czi:c:1/3 z:100/194 - Image 3 #2	348.979	27.33	9537.73	55344	1	100
	6	Image 3.czi:c:1/3 z:100/194 - Image 3 #3	348.979	27.33	9537.73	55344	1	100
	4	Image 2.czi:c:1/3 z:88/194 - Image 2 #1	333.641	31.783	10604	61531	1	88
	5	Image 2.czi:c:1/3 z:88/194 - Image 2 #2	333.641	31.783	10604	61531	1	88
	6	Image 2.czi:c:1/3 z:88/194 - Image 2 #3	333.641	31.783	10604	61531	1	88
	4	Image 1-2.czi:c:2/3 z:82/179 - Image 1 #1	348.979	882.937	308126	1787947	2	82
	5	Image 1-2.czi:c:2/3 z:82/179 - Image 1 #2	348.979	882.937	308126	1787947	2	82
	6	Image 1-2.czi:c:2/3 z:82/179 - Image 1 #3	348.979	882.937	308126	1787947	2	82

## Sheet: combined
	CTCF A10 NTF	CTCF A10 NX
1A	1.53151e+07	3.40233e+06				CTCF A10 NTF	CTCF A10 NX		CTCF A10 NTF	CTCF A10 NX		CTCF A10 NTF	CTCF A10 NX
1B	1.42332e+07	3.09681e+06			1A	1.53151e+07	3.40233e+06	1B	1.42332e+07	3.09681e+06	1C	1.02915e+07	2.76679e+06
1C	1.02915e+07	2.76679e+06			2A	9.57691e+06	4.56141e+06	2B	9.14958e+06	3.00457e+06	2C	7.25343e+06	2.32485e+06
2A	9.57691e+06	4.56141e+06			3A	7.12914e+06	5.02091e+06	3B	5.24523e+06	3.57602e+06	3C	3.30742e+06	2.12563e+06
2B	9.14958e+06	3.00457e+06			4A	8.27954e+06	1.88942e+07	4B	7.03433e+06	1.10659e+07	4C	5.67306e+06	8.31661e+06
2C	7.25343e+06	2.32485e+06			5A	1.82698e+07	5.57029e+06	5B	1.88037e+07	3.27433e+06	5C	1.60448e+07	1.93765e+06
3A	7.12914e+06	5.02091e+06			6A	1.02442e+07	6.47432e+06	6B	1.38872e+07	6.03521e+06	6C	1.00514e+07	4.76222e+06
3B	5.24523e+06	3.57602e+06			7A	1.78676e+07	4.15251e+06	7B	1.51329e+07	3.08057e+06	7C	1.31981e+07	1.76837e+06
3C	3.30742e+06	2.12563e+06			8A	1.20966e+07	7.50938e+06	8B	1.06598e+07	3.77246e+06	8C	9.93705e+06	2.01809e+06
4A	8.27954e+06	1.88942e+07			9A	7.54183e+06	4.55509e+06	9B	5.99442e+06	3.83494e+06	9C	5.84459e+06	1.70952e+06
4B	7.03433e+06	1.10659e+07			10A	6.34758e+06	6.07933e+06	10B	3.96801e+06	4.99985e+06	10C	3.95201e+06	2.08212e+06
4C	5.67306e+06	8.31661e+06
5A	1.82698e+07	5.57029e+06				1.12668e+07	6.62197e+06		1.04108e+07	4.57406e+06		8.55533e+06	2.98118e+06
5B	1.88037e+07	3.27433e+06
5C	1.60448e+07	1.93765e+06
6A	1.02442e+07	6.47432e+06
6B	1.38872e+07	6.03521e+06
6C	1.00514e+07	4.76222e+06
7A	1.78676e+07	4.15251e+06				A	B	C		A	B	C
7B	1.51329e+07	3.08057e+06			A10 NTF	1.12668e+07	1.04108e+07	8.55533e+06	A10 NTF	100	92.4025	75.9338
7C	1.31981e+07	1.76837e+06			A10 NX	6.62197e+06	4.57406e+06	2.98118e+06	A10 NX	100	69.074	45.0196
8A	1.20966e+07	7.50938e+06
8B	1.06598e+07	3.77246e+06
8C	9.93705e+06	2.01809e+06
9A	7.54183e+06	4.55509e+06
9B	5.99442e+06	3.83494e+06
9C	5.84459e+06	1.70952e+06
10A	6.34758e+06	6.07933e+06
10B	3.96801e+06	4.99985e+06
10C	3.95201e+06	2.08212e+06
