# Supplementary material for: An AGO10:miR165/6 module regulates meristem activity and xylem development in the Arabidopsis root
Source: EMBO J. 2024 Apr 2;43(9):8. doi: 10.1038/s44318-024-00071-y (PMC11066010; doi:10.1038/s44318-024-00071-y)
Supplement: Supplementary file 5 — Source Data Fig. 2 [file 44318_2024_71_MOESM5_ESM.zip]

Archive with 86 entries (75 files):
- Fig 2/
- Fig 2/B/
- Fig 2/A/
- Fig 2/C/
- Fig 2/E/
- Fig 2/H/
- Fig 2/D/
- Fig 2/F/
- Fig 2/B/Meristem size data.pzfx
- __MACOSX/Fig 2/B/._Meristem size data.pzfx
- Fig 2/B/._Meristem size data.pzfx
- Fig 2/A/._A10 OX.jpg
- Fig 2/A/._ago10-1.jpg
- Fig 2/A/A10 OX.jpg
- __MACOSX/Fig 2/A/._A10 OX.jpg
- Fig 2/A/shr-2.jpg
- __MACOSX/Fig 2/A/._shr-2.jpg
- Fig 2/A/ago10-1.jpg
- __MACOSX/Fig 2/A/._ago10-1.jpg
- Fig 2/A/._shr-2.jpg
- Fig 2/A/._WT.jpg
- Fig 2/A/WT.jpg
- __MACOSX/Fig 2/A/._WT.jpg
- Fig 2/C/._A10OX.jpg
- Fig 2/C/._ago10-1.jpg
- Fig 2/C/A10OX.jpg
- __MACOSX/Fig 2/C/._A10OX.jpg
- Fig 2/C/._WT.jpg
- Fig 2/C/ago10-1.jpg
- __MACOSX/Fig 2/C/._ago10-1.jpg
- Fig 2/C/WT.jpg
- __MACOSX/Fig 2/C/._WT.jpg
- Fig 2/E/A10 OX/
- Fig 2/E/ago10-1/
- Fig 2/E/WT/
- Fig 2/H/._A10 H2B GFP.jpg
- Fig 2/H/._A10 NX.jpg
- Fig 2/H/A10 H2B GFP.jpg
- __MACOSX/Fig 2/H/._A10 H2B GFP.jpg
- Fig 2/H/pmiR166bGFP.jpg
- __MACOSX/Fig 2/H/._pmiR166bGFP.jpg
- Fig 2/H/A10 NX.jpg
- __MACOSX/Fig 2/H/._A10 NX.jpg
- Fig 2/H/._pmiR166bGFP.jpg
- Fig 2/H/PHB GFP in ago10-1.jpg
- __MACOSX/Fig 2/H/._PHB GFP in ago10-1.jpg
- Fig 2/H/._PHB GFP in ago10-1.jpg
- Fig 2/H/PHB H2B GFP.jpg
- __MACOSX/Fig 2/H/._PHB H2B GFP.jpg
- Fig 2/H/._PHB H2B GFP.jpg
- Fig 2/H/PHB PHB GFP.jpg
- __MACOSX/Fig 2/H/._PHB PHB GFP.jpg
- Fig 2/H/._PHB PHB GFP.jpg
- Fig 2/D/cortex.pzfx
- __MACOSX/Fig 2/D/._cortex.pzfx
- Fig 2/D/._cortex.pzfx
- Fig 2/D/Endodermis.pzfx
- __MACOSX/Fig 2/D/._Endodermis.pzfx
- Fig 2/D/._Endodermis.pzfx
- Fig 2/D/Stele.pzfx
- __MACOSX/Fig 2/D/._Stele.pzfx
- Fig 2/D/._Stele.pzfx
- Fig 2/F/20um above QC.pzfx
- __MACOSX/Fig 2/F/._20um above QC.pzfx
- Fig 2/F/._20um above QC.pzfx
- Fig 2/F/120 um above QC.pzfx
- __MACOSX/Fig 2/F/._120 um above QC.pzfx
- Fig 2/F/._120 um above QC.pzfx
- Fig 2/E/A10 OX/120uM above QC.tif
- __MACOSX/Fig 2/E/A10 OX/._120uM above QC.tif
- Fig 2/E/A10 OX/._120uM above QC.tif
- Fig 2/E/A10 OX/20uM above QC.tif
- __MACOSX/Fig 2/E/A10 OX/._20uM above QC.tif
- Fig 2/E/A10 OX/._20uM above QC.tif
- Fig 2/E/ago10-1/._120uM above QC.tif
- Fig 2/E/ago10-1/._20uM above QC.tif
- Fig 2/E/ago10-1/120uM above QC.tif
- __MACOSX/Fig 2/E/ago10-1/._120uM above QC.tif
- Fig 2/E/ago10-1/20uM above QC.tif
- __MACOSX/Fig 2/E/ago10-1/._20uM above QC.tif
- Fig 2/E/WT/._120uM above QC.tif
- Fig 2/E/WT/._20uM above QC.tif
- Fig 2/E/WT/120uM above QC.tif
- __MACOSX/Fig 2/E/WT/._120uM above QC.tif
- Fig 2/E/WT/20uM above QC.tif
- __MACOSX/Fig 2/E/WT/._20uM above QC.tif
