# Supplementary material for: An AGO10:miR165/6 module regulates meristem activity and xylem development in the Arabidopsis root
Source: EMBO J. 2024 Apr 2;43(9):8. doi: 10.1038/s44318-024-00071-y (PMC11066010; doi:10.1038/s44318-024-00071-y)
Supplement: Supplementary file 6 — Source Data Fig. 3 [file 44318_2024_71_MOESM6_ESM.zip]

Archive with 46 entries (42 files):
- Fig 3/
- Fig 3/A/
- Fig 3/B/
- Fig 3/C/
- Fig 3/A/Figure_3_coomassie_WB.jpeg
- __MACOSX/Fig 3/A/._Figure_3_coomassie_WB.jpeg
- Fig 3/A/._Figure_3_coomassie_WB.jpeg
- Fig 3/A/Figure_3A_NB_158.tif
- __MACOSX/Fig 3/A/._Figure_3A_NB_158.tif
- Fig 3/A/._Figure_3A_NB_158.tif
- Fig 3/A/Figure_3A_NB_160.tif
- __MACOSX/Fig 3/A/._Figure_3A_NB_160.tif
- Fig 3/A/._Figure_3A_NB_160.tif
- Fig 3/A/Figure_3A_NB_165_166.tif
- __MACOSX/Fig 3/A/._Figure_3A_NB_165_166.tif
- Fig 3/A/._Figure_3A_NB_165_166.tif
- Fig 3/A/Figure_3A_NB_U6.tif
- __MACOSX/Fig 3/A/._Figure_3A_NB_U6.tif
- Fig 3/A/._Figure_3A_NB_U6.tif
- Fig 3/A/Figure_3A_WB_GFP_input.tif
- __MACOSX/Fig 3/A/._Figure_3A_WB_GFP_input.tif
- Fig 3/A/._Figure_3A_WB_GFP_input.tif
- Fig 3/A/Figure_3A_WB_GFP_IP.tif
- __MACOSX/Fig 3/A/._Figure_3A_WB_GFP_IP.tif
- Fig 3/A/._Figure_3A_WB_GFP_IP.tif
- Fig 3/B/Figure_3B_coomassie_WB_IP.jpg
- __MACOSX/Fig 3/B/._Figure_3B_coomassie_WB_IP.jpg
- Fig 3/B/._Figure_3B_coomassie_WB_IP.jpg
- Fig 3/B/Figure_3B_NB_158.tif
- __MACOSX/Fig 3/B/._Figure_3B_NB_158.tif
- Fig 3/B/._Figure_3B_NB_158.tif
- Fig 3/B/Figure_3B_NB_165_166.tif
- __MACOSX/Fig 3/B/._Figure_3B_NB_165_166.tif
- Fig 3/B/._Figure_3B_NB_165_166.tif
- Fig 3/B/Figure_3B_NB_U6.tif
- __MACOSX/Fig 3/B/._Figure_3B_NB_U6.tif
- Fig 3/B/._Figure_3B_NB_U6.tif
- Fig 3/B/Figure_3B_WB_AGO1_Input.tif
- __MACOSX/Fig 3/B/._Figure_3B_WB_AGO1_Input.tif
- Fig 3/B/._Figure_3B_WB_AGO1_Input.tif
- Fig 3/B/Figure_3B_WB_AGO1_IP.tif
- __MACOSX/Fig 3/B/._Figure_3B_WB_AGO1_IP.tif
- Fig 3/B/._Figure_3B_WB_AGO1_IP.tif
- Fig 3/C/3C-D.xlsx
- __MACOSX/Fig 3/C/._3C-D.xlsx
- Fig 3/C/._3C-D.xlsx
