# Supplementary material for: An AGO10:miR165/6 module regulates meristem activity and xylem development in the Arabidopsis root
Source: EMBO J. 2024 Apr 2;43(9):8. doi: 10.1038/s44318-024-00071-y (PMC11066010; doi:10.1038/s44318-024-00071-y)
Supplement: Supplementary file 6 — Source Data Fig. 3 [file 44318_2024_71_MOESM6_ESM.zip › Fig 3/C/3C-D.xlsx]

## Sheet: AllReadsCountNorm (3)
		GYK2 total 35S	GYK3 Col ACR4	GYK4 Stele SHR	GYK5 Endo SCR	GYK6 Cortex CO2	GYK7 Epi WER
Name	Stele	Nb_Reads_2024_HitNorm	Nb_Reads_2024_HitNorm	Nb_Reads_2024_HitNorm	Nb_Reads_2024_HitNorm	Nb_Reads_2024_HitNorm	Nb_Reads_2024_HitNorm
ath-MIR158a_miRNA	1.72417e+06	1.27015e+06	959862	1.72417e+06	887863	1.97945e+06	1.5095e+06
ath-MIR166a_miRNA	867744	871722	775775	867744	1.11475e+06	600523	739919
ath-MIR165a_miRNA	534991	553500	400739	534991	912029	307085	321689
ath-MIR165b_miRNA	504099	528514	384769	504099	889867	294707	304701
ath-MIR166f_miRNA	316651	441118	448201	316651	497086	371556	477012
ath-MIR166e_miRNA	316616	441026	448188	316616	497077	371560	477010							35S	ACR4	SHR	SCR	CO2	WER
ath-MIR166g_miRNA	315151	440820	447017	315151	497048	370608	475677
ath-MIR166b_miRNA	315050	441386	448060	315050	496430	371602	476755						158a	1.27015e+06	959862	1.72417e+06	887863	1.97945e+06	1.5095e+06
ath-MIR166c_miRNA	314137	441360	447044	314137	496801	370767	475626						158b	39687	85707	24415.1	21911.8	85248.5	57906.2
ath-MIR166d_miRNA	313510	441150	446844	313510	496365	370608	475359						158a/b	1.30984e+06	1.04557e+06	1.74859e+06	909775	2.0647e+06	1.56741e+06
ath-MIR159b_miRNA	311293	199011	113612	311293	118557	123029	163205						166a	871722	775775	867744	1.11475e+06	600523	739919
ath-MIR159a_miRNA	229641	171148	107847	229641	112486	89907	124751						165a	553500	400739	534991	912029	307085	321689
ath-MIR403_miRNA	221828	252380	137379	221828	103110	177498	191358						165b	528514	384769	504099	889867	294707	304701
ath-MIR161_miRNA	205140	307112	217431	205140	100362	345049	433800						166f	441118	448201	316651	497086	371556	477012
ath-MIR319b_miRNA	122373	65615.2	21591.4	122373	48028.1	44114.3	54442.8						166e	441026	448188	316616	497077	371560	477010
ath-MIR396b_miRNA	98795.8	85193.4	21053.7	98795.8	56594.3	28720.7	25618.9						166g	440820	447017	315151	497048	370608	475677
ath-MIR157c_miRNA	88429.7	37185.1	15751.5	88429.7	35880.9	17801.5	23914.1						166b	441386	448060	315050	496430	371602	476755
ath-MIR157b_miRNA	82569.2	35819.5	15135.2	82569.2	33608.5	17074.5	22696.6						166c	441360	447044	314137	496801	370767	475626
ath-MIR157a_miRNA	82565.4	35816	15133.6	82565.4	33607.4	17081.2	22695.4						166d	441150	446844	313510	496365	370608	475359
ath-MIR319a_miRNA	48621.7	32005.1	16474.7	48621.7	24488.6	35017	39340.3						all 165/66	4.60059e+06	4.24664e+06	3.79795e+06	5.89745e+06	3.42902e+06	4.22375e+06
ath-MIR846_miRNA	46947.6	85170.5	55887.1	46947.6	43271.4	77745	104984
ath-MIR156b_miRNA	40233.7	23240.2	8376.75	40233.7	8983.25	8128.56	11162.1
ath-MIR156d_miRNA	37906.8	21424.2	8104.35	37906.8	8146.76	7954.25	11086.7
ath-MIR156c_miRNA	35532.6	20339.3	7371.45	35532.6	7768.57	7559.26	10734.2
ath-MIR162b_miRNA	35423.2	27562.1	27934.9	35423.2	17173.9	33129.1	33284.7
ath-MIR156f_miRNA	35355.1	20438.6	7341.71	35355.1	7810.29	7510	10679.1
ath-MIR156a_miRNA	35245.4	20188.1	7331.51	35245.4	7663.96	7512.34	10670.5							ACR4	SHR	SCR	CO2	WER
ath-MIR156e_miRNA	35155.6	20107.9	7317.23	35155.6	7697.51	7479.53	10639.5						miR158	1.04557e+06	1.74859e+06	909775	2.0647e+06	1.56741e+06			2.17201
ath-MIR162a_miRNA	33457.8	26555	27381.5	33457.8	16695.7	32609.9	32767.1						miR165/6	4.24664e+06	3.79795e+06	5.89745e+06	3.42902e+06	4.22375e+06
ath-MIR398b_miRNA	31035.8	34848.1	11110.1	31035.8	7331.89	2346.89	5355.28
ath-MIR398c_miRNA	31025.6	34842.8	11107.5	31025.6	7330.36	2346.89	5356.45
ath-MIR173_miRNA	25513.3	26901.9	21907.5	25513.3	15136.6	31051.3	34039.4
ath-MIR163_miRNA	25329.7	77418.7	15742.1	25329.7	63253.7	15640.3	23339.2
ath-MIR158b_miRNA	24415.1	39687	85707	24415.1	21911.8	85248.5	57906.2
ath-MIR168b_miRNA	22723.8	17276.9	24948.9	22723.8	10608	21318.3	35212.9
ath-MIR168a_miRNA	21966.1	16919.2	24752.1	21966.1	10285.5	20764.7	34351.9
ath-MIR869_miRNA	16769.3	15435.3	1621.48	16769.3	2723.3	1750.8	1558.74
ath-MIR775_miRNA	11327.7	9136.09	6554.21	11327.7	5115.92	9911.22	8957.78
ath-MIR408_miRNA	10558.8	8136.38	6366.75	10558.8	5051.37	887.281	3528.89
ath-MIR5651_miRNA	10090.1	8651.72	3960.79	10090.1	5770.35	4330.98	5110.45
ath-MIR159c_miRNA	9995.72	11064.7	12463.6	9995.72	4920.23	11888.9	13898.7
ath-MIR396a_miRNA	9544.54	8445.41	2561.76	9544.54	5873.47	1666.29	2027.01
ath-MIR779_miRNA	8887.63	3399.43	4112	8887.63	2824.09	6266.42	9709.87
ath-MIR390a_miRNA	8779.41	2308.5	4115.33	8779.41	1061.54	3087	2920.38
ath-MIR390b_miRNA	8601.83	2251.16	4042.32	8601.83	1047.42	3058.15	2867.24
ath-MIR167c_miRNA	7859.15	4903.32	2980.98	7859.15	3705.79	3052.21	3436.55
ath-MIR319c_miRNA	4460.93	3598.85	3048.01	4460.93	4945.76	3048.44	3350.22
ath-MIR472_miRNA	2946	2587.62	1421.67	2946	1184.23	1604.13	1638.06
ath-MIR399c_miRNA	2569.22	1407.16	1035.57	2569.22	2280.95	3185.52	2641.68
ath-MIR399b_miRNA	2427.76	1352.99	1029.13	2427.76	2238.59	3124.58	2595.69
ath-MIR824_miRNA	2394.43	2167.88	1328.36	2394.43	752.462	1365.05	1489.75
ath-MIR5640_miRNA	2069.9	878.877	340.788	2069.9	935.538	390.928	369.903
ath-MIR395b_miRNA	1959.95	962.019	406.168	1959.95	520.189	466.79	827.352
ath-MIR395c_miRNA	1959.95	962.019	406.168	1959.95	520.189	466.79	827.352
ath-MIR395f_miRNA	1955.76	956.662	406.168	1955.76	520.189	464.962	826.182
ath-MIR169b_miRNA	1695.93	1274.78	340.177	1695.93	655.741	370.319	482.86
ath-MIR394a_miRNA	1544.08	188.99	39.1896	1544.08	8.67538	28.0322	16.9555
ath-MIR773a_miRNA	1521.16	2377.7	1695.89	1521.16	942.045	2800.48	2799.03
ath-MIR394b_miRNA	1455.99	183.633	37.2569	1455.99	10.7166	17.6725	15.7862
ath-MIR160c_miRNA	1434.13	607.138	179.52	1434.13	210.378	127.059	139.25
ath-MIR829_miRNA	1403.78	2090.1	1267.49	1403.78	955.143	2849.43	2347.46
ath-MIR827_miRNA	1385.29	364.884	309.222	1385.29	278.378	446.687	308.902
ath-MIR160a_miRNA	1357.46	534.221	165.348	1357.46	203.999	117.918	125.607
ath-MIR842_miRNA	1327	1923.86	1366.14	1327	1138.51	1971.54	2145.09
ath-MIR447a_miRNA	1109.31	724.461	325.059	1109.31	397.111	459.992	364.349
ath-MIR447b_miRNA	1103.72	723.865	325.703	1103.72	396.091	459.992	363.569							ACR4	SHR	SCR	CO2	WER				ACR4	SHR	SCR	CO2	WER
ath-MIR171c_miRNA	1072.53	618.16	107.583	1072.53	553.056	74.8034	61.0984						miR160b	67.6422	673.356	87.1366	46.4157	58.0451			miR160a/b/c	412.51	3464.94	501.514	291.393	322.902
ath-MIR171b_miRNA	1050.62	538.398	110.16	1050.62	559.179	71.7564	72.0123						miR160c	179.52	1434.13	210.378	127.059	139.25
ath-MIR823_miRNA	935.724	1247.53	531.367	935.724	323.03	1087.47	1134.27						miR160a	165.348	1357.46	203.999	117.918	125.607
ath-MIR858a_miRNA	829.621	736.996	273.597	829.621	900.301	447.114	441.389						miR160a/b/c	412.51	3464.94	501.514	291.393	322.902
ath-MIR399a_miRNA	772.755	335.122	105.007	772.755	467.144	524.182	279.474
ath-MIR833a_miRNA	716.884	397.623	65.7096	716.884	201.065	65.8148	86.9214
ath-MIR397b_miRNA	710.824	685.621	205.826	710.824	269.32	23.7664	98.2251
ath-MIR4245_miRNA	690.781	435.123	356.893	690.781	289.86	565.824	387.249
ath-MIR160b_miRNA	673.356	272.81	67.6422	673.356	87.1366	46.4157	58.0451
ath-MIR393b_miRNA	642.088	599.827	642.601	642.088	223.901	643.218	912.74
ath-MIR156g_miRNA	616.584	302.543	201.121	616.584	77.6319	141.843	166.203
ath-MIR1886_miRNA	580.312	500.302	280.876	580.312	290.88	498.791	434.997
ath-MIR5656_miRNA	568.007	288.693	264.771	568.007	202.698	237.055	301.691
ath-MIR157d_miRNA	516.383	359.402	136.207	516.383	189.796	171.431	189.432
ath-MIR393a_miRNA	506.682	558.457	429.045	506.682	155.009	539.011	665.228
ath-MIR833b_miRNA	479.398	242.859	43.8064	479.398	135.744	40.8295	52.6206
ath-MIR167b_miRNA	434.729	224.109	197.236	434.729	235.724	69.5219	79.2882
ath-MIR167a_miRNA	414.453	229.169	189.184	414.453	231.386	62.2092	77.5342
ath-MIR781a_miRNA	404.276	350.896	231.487	404.276	276.422	316.277	289.218
ath-MIR781b_miRNA	397.285	346.134	225.045	397.285	272.339	302.87	286.49
ath-MIR5595a_miRNA	363.196	433.932	48.9601	363.196	333.747	88.9718	59.052
ath-MIR5995b_miRNA	363.196	433.932	48.9601	363.196	333.747	88.9718	59.052
ath-MIR167d_miRNA	331.951	210.716	215.704	331.951	288.797	70.2329	93.97
ath-MIR397a_miRNA	328.61	323.812	18.6821	328.61	200.044	9.14094	10.5241
ath-MIR5024_miRNA	305.305	347.027	157.832	305.305	291.391	96.2846	138.178
ath-MIR862_miRNA	287.592	114.882	83.7475	287.592	61.7483	127.973	153.964
ath-MIR837_miRNA	279.591	79.5642	24.1579	279.591	35.9773	32.9074	27.8694
ath-MIR865_miRNA	270.113	338.693	167.817	270.113	152.585	333.848	233.869
ath-MIR169a_miRNA	269.965	204.876	83.6734	269.965	113.785	115.591	115.729
ath-MIR4221_miRNA	245.642	82.7388	107.583	245.642	61.7483	163.928	186.706
ath-MIR400_miRNA	241.059	142.263	108.442	241.059	69.1479	155.904	116.61
ath-MIR5650_miRNA	223.424	250.002	25.1243	223.424	152.074	22.5477	16.3709
ath-MIR5647_miRNA	202.527	117.263	150.746	202.527	79.8646	243.149	218.668
ath-MIR860_miRNA	195.535	163.692	82.4591	195.535	181.673	146.864	145.779
ath-MIR848_miRNA	185.98	172.025	114.67	185.98	97.9808	132.239	121.222
ath-MIR870_miRNA	183.183	83.3341	101.785	183.183	49.5007	156.767	116.935
ath-MIR5632_miRNA	178.522	90.477	56.6906	178.522	59.707	76.1745	75.6178
ath-MIR395a_miRNA	174.565	122.131	87.4656	174.565	62.6049	120.907	187.394
ath-MIR398a_miRNA	174.016	202.383	81.8149	174.016	58.8565	18.0788	47.8133
ath-MIR156h_miRNA	169.264	173.041	38.2386	169.264	102.478	32.8161	52.418
ath-MIR5642a_miRNA	165.281	130.29	306.723	165.281	133.709	172.146	122.168
ath-MIR395e_miRNA	161.514	118.56	87.4656	161.514	61.5843	119.688	186.225
ath-MIR169c_miRNA	157.037	102.811	66.1723	157.037	143.894	85.1419	55.9967
ath-MIR164b_miRNA	156.071	112.104	12.8842	156.071	13.7785	4.57047	11.8884
ath-MIR777_miRNA	145.428	111.31	103.718	145.428	62.2586	187.085	143.05
ath-MIR169m_miRNA	144.378	125.552	67.4986	144.378	97.5042	83.7606	120.294
ath-MIR5642b_miRNA	144.073	120.865	273.331	144.073	118.4	151.832	105.277
ath-MIR169i_miRNA	143.912	129.867	67.6596	143.912	87.9358	86.1982	105.775
ath-MIR5648_miRNA	143.796	95.2389	10.9516	143.796	29.088	10.3597	24.7512
ath-MIR169j_miRNA	139.033	114.887	68.4112	139.033	91.44	84.7762	103.241
ath-MIR169n_miRNA	133.51	108.329	68.1213	133.51	89.3477	83.1918	104.06
ath-MIR169k_miRNA	131.171	107.496	66.3175	131.171	83.7257	79.4948	101.779
ath-MIR169l_miRNA	127.979	108.428	65.7592	127.979	82.6115	86.3403	107.178
ath-MIR5637_miRNA	126.744	55.06	72.3665	126.744	42.739	77.698	72.8243
ath-MIR5012_miRNA	126.317	532.743	1282.3	126.317	105.636	1911.27	1976.39
ath-MIR169h_miRNA	123.985	99.7081	67.3375	123.985	80.6638	77.7682	98.3364
ath-MIR841b_miRNA	122.743	180.359	119.823	122.743	60.6426	133.458	120.053
ath-MIR822_miRNA	121.345	394.136	434.521	121.345	169.085	655.202	604.186
ath-MIR835_miRNA	117.228	74.703	74.0844	117.228	57.1555	84.0967	74.8382
ath-MIR858b_miRNA	102.545	99.4907	37.0422	102.545	112.695	68.8618	48.333
ath-MIR853_miRNA	102.079	74.4054	64.4212	102.079	41.3356	134.067	125.9
ath-MIR395d_miRNA	96.9573	89.988	80.7013	96.9573	49.847	107.196	172.388
ath-MIR841a_miRNA	94.0774	114.584	66.998	94.0774	39.7196	45.0953	50.4768
ath-MIR5635c_miRNA	90.383	62.4338	17.9038	90.383	42.7394	17.2607	22.6027
ath-MIR1888b_miRNA	81.2592	35.6154	33.499	81.2592	24.4952	46.3141	37.4191
ath-MIR164a_miRNA	73.8014	40.0797	5.1537	73.8014	3.57222	2.74228	2.92337
ath-MIR840_miRNA	72.9469	54.7624	41.8738	72.9469	33.1706	42.6577	40.5374
ath-MIR780_miRNA	72.4807	412.206	32.8548	72.4807	30.619	32.9074	27.6745
ath-MIR169f_miRNA	72.0803	47.9766	22.1121	72.0803	32.8899	34.6035	32.726
ath-MIR783_miRNA	69.4976	216.659	794.689	69.4976	48.412	368.989	356.207
ath-MIR5657_miRNA	68.5188	93.4532	69.5749	68.5188	45.9285	78.3074	97.8353
ath-MIR838_miRNA	65.7221	46.1314	9.66318	65.7221	27.3019	18.8913	11.6935
ath-MIR859_miRNA	64.0907	88.6913	124.762	64.0907	47.2043	224.258	147.922
ath-MIR5638a_miRNA	61.7601	55.3576	57.9791	61.7601	28.3226	78.9168	61.7805
ath-MIR5635a_miRNA	60.8763	44.488	27.287	60.8763	28.8146	19.9671	22.6704
ath-MIR2934_miRNA	58.9634	38.3932	24.4801	58.9634	23.2194	13.4067	36.2497
ath-MIR782_miRNA	58.9634	38.3932	24.4801	58.9634	23.2194	13.4067	36.2497
ath-MIR5635d_miRNA	55.4155	44.9436	13.6514	55.4155	26.6447	20.4092	16.1728
ath-MIR5028_miRNA	55.0015	49.4052	60.5559	55.0015	35.2118	163.318	138.762
ath-MIR169d_miRNA	49.5091	34.6828	20.3942	49.5091	35.5265	22.9235	21.7038
ath-MIR156j_miRNA	48.8204	24.3439	10.5372	48.8204	11.9667	9.32839	14.2875
ath-MIR844_miRNA	46.6114	20.2383	23.8358	46.6114	15.8198	16.4537	31.1826
ath-MIR169e_miRNA	44.4595	30.4169	16.851	44.4595	26.8512	23.2281	19.9498
ath-MIR5662_miRNA	44.4362	23.8097	11.059	44.4362	7.61222	22.7	17.3778
ath-MIR172e_miRNA	42.8825	43.0559	33.2843	42.8825	19.9023	31.0792	31.8972
ath-MIR866_miRNA	41.9503	43.4528	8.37475	41.9503	5.61348	16.4537	8.18543
ath-MIR830_miRNA	40.5519	41.0718	22.5474	40.5519	7.65475	28.6416	20.2687
ath-MIR851_miRNA	39.1536	5.95243	1.28842	39.1536	0	0	0.779564
ath-MIR402_miRNA	37.2891	27.3812	27.0569	37.2891	8.67538	35.9544	15.5913
ath-MIR5639_miRNA	35.8908	4.1667	4.50948	35.8908	2.55158	3.65638	10.1343
ath-MIR405b_miRNA	35.2251	35.8809	22.0412	35.2251	19.1567	25.9662	30.1851
ath-MIR169g_miRNA	34.8689	26.3494	25.011	34.8689	31.1889	13.9856	16.3551
ath-MIR170_miRNA	34.4924	16.6668	27.7011	34.4924	14.1613	5.33222	8.67266
ath-MIR171a_miRNA	34.1429	14.8811	30.1169	34.1429	15.3095	10.6644	15.0066
ath-MIR5663_miRNA	32.628	29.7622	20.6148	32.628	9.69602	24.3758	20.2687
ath-MIR850_miRNA	32.1619	80.3578	51.537	32.1619	22.9642	55.455	52.6206
ath-MIR399f_miRNA	32.0065	11.3096	21.9032	32.0065	15.9899	51.494	49.1126
ath-MIR5019_miRNA	30.7635	28.5717	56.0464	30.7635	20.923	100.246	69.5761
ath-MIR773b_miRNA	30.2974	9.52389	14.8169	30.2974	5.61348	8.22685	21.2431
ath-MIR5635b_miRNA	29.9798	21.2196	5.82226	29.9798	12.8214	12.0097	8.67415
ath-MIR5655_miRNA	28.8991	31.5479	39.9411	28.8991	7.14443	15.8443	25.3358
ath-MIR4228_miRNA	26.1024	18.4525	27.7011	26.1024	17.8611	32.298	24.1665
ath-MIR3440b_miRNA	25.6363	26.7859	21.9032	25.6363	10.7166	21.9383	20.6585
ath-MIR5664_miRNA	24.704	25.5955	10.3074	24.704	14.7992	5.48456	2.33869
ath-MIR5665_miRNA	24.385	33.8835	22.3787	24.385	10.4493	33.7054	31.6008
ath-MIR172c_miRNA	22.3346	10.5854	20.9906	22.3346	5.35832	18.5866	22.0227
ath-MIR831_miRNA	21.4412	15.4763	3.22106	21.4412	7.14443	8.53155	15.2015
ath-MIR407_miRNA	21.2082	11.9049	2.57685	21.2082	5.10317	7.31275	3.50804
ath-MIR5628_miRNA	19.5768	21.4288	51.537	19.5768	7.14443	72.5181	87.701
ath-MIR843_miRNA	19.5768	29.1669	105.007	19.5768	18.8817	13.4067	27.6745
ath-MIR3434_miRNA	17.2462	6.10124	6.44212	17.2462	3.0619	7.92215	16.5657
ath-MIR5027_miRNA	17.0132	13.9882	11.5958	17.0132	6.1238	15.2349	12.473
ath-MIR172d_miRNA	16.4305	9.39492	17.7695	16.4305	5.35832	15.5396	15.3964
ath-MIR5641_miRNA	15.8479	2.97622	2.57685	15.8479	4.08253	6.09396	8.96499
ath-MIR5653_miRNA	15.3726	10.8425	5.15585	15.3726	6.03452	6.00208	5.39183
ath-MIR4243_miRNA	14.9157	16.9644	52.8254	14.9157	10.7166	71.9087	70.5506
ath-MIR2936_miRNA	14.9157	11.3096	69.5749	14.9157	29.088	14.0161	30.403
ath-MIR5659_miRNA	14.4495	7.73816	9.01897	14.4495	6.1238	7.92215	8.57521
ath-MIR5020a_miRNA	13.9834	6.54768	4.50948	13.9834	4.84801	4.26577	2.72848
ath-MIR405a_miRNA	13.9716	6.176	4.86259	13.9716	4.84899	7.09292	7.8526
ath-MIR164c_miRNA	13.9057	37.4011	17.3937	13.9057	15.3095	3.04698	5.45695
ath-MIR5014b_miRNA	13.4891	6.2927	3.58078	13.4891	3.62194	8.76315	5.02101
ath-MIR172a_miRNA	13.4785	11.1807	8.10633	13.4785	4.97559	5.48456	6.43141
ath-MIR5014a_miRNA	12.6508	15.9418	0.536843	12.6508	3.1348	1.52349	2.98833
ath-MIR5661_miRNA	12.5851	22.2224	3.22106	12.5851	4.59285	3.65638	3.50804
ath-MIR2111a_miRNA	12.352	5.95243	1.28842	12.352	1.53095	6.70336	9.74456
ath-MIR5645f_miRNA	12.2524	11.1686	7.12468	12.2524	5.57868	7.21861	6.90974
ath-MIR5023_miRNA	12.119	11.9049	8.37475	12.119	9.1857	16.4537	66.263
ath-MIR5631_miRNA	12.119	5.95243	3.22106	12.119	5.61348	7.92215	1.55913
ath-MIR404_miRNA	11.9636	10.7144	6.76422	11.9636	9.44086	5.78926	4.67739
ath-MIR5638b_miRNA	11.8859	3.27384	9.34107	11.8859	1.78611	13.102	13.6424
ath-MIR2112_miRNA	11.8859	12.5001	4.18738	11.8859	4.08253	9.14094	6.6263
ath-MIR5629_miRNA	11.6529	8.03578	5.79791	11.6529	3.31706	11.5785	4.35257
ath-MIR405d_miRNA	11.3061	4.04045	4.21871	11.3061	4.31579	6.57578	6.34035
ath-MIR864_miRNA	11.1867	9.52389	9.01897	11.1867	0	15.2349	9.35477
ath-MIR172b_miRNA	11.1479	10.883	6.81791	11.1479	5.4859	3.04698	3.89782
ath-MIR839_miRNA	10.2545	25.5955	6.44212	10.2545	10.2063	6.70336	1.55913
ath-MIR861_miRNA	10.2545	0.595243	0.644212	10.2545	2.04127	0	2.72848
ath-MIR5026_miRNA	9.96319	23.5121	7.98823	9.96319	4.89053	10.0076	12.7685
ath-MIR5020c_miRNA	9.32228	8.03578	2.89895	9.32228	3.0619	2.13289	1.94891
ath-MIR5654_miRNA	8.85617	14.5835	6.44212	8.85617	8.67538	17.0631	4.2876
ath-MIR825_miRNA	8.85617	7.14292	0.644212	8.85617	2.55158	0	1.16935
ath-MIR399d_miRNA	8.23468	0	1.93264	8.23468	0.510317	6.80492	2.8584
ath-MIR447c_miRNA	7.76857	0.595243	0	7.76857	3.23201	2.74228	3.70293
ath-MIR5645a_miRNA	7.6002	4.17993	3.64593	7.6002	4.00259	7.32291	2.71308
ath-MIR5017_miRNA	6.99171	0.595243	1.28842	6.99171	3.0619	1.82819	2.72848
ath-MIR5644_miRNA	6.99171	4.1667	0	6.99171	1.02063	0	3.11826
ath-MIR847_miRNA	6.5256	11.012	3.86527	6.5256	4.59285	0.609396	1.94891
ath-MIR2933a_miRNA	6.31345	5.29989	2.50825	6.31345	2.48008	3.96267	2.14204
ath-MIR5645b_miRNA	6.29003	4.58286	3.82846	6.29003	4.21359	8.60264	4.72696
ath-MIR5645c_miRNA	6.22019	6.07148	0.957115	6.22019	1.02063	0.398451	0.311826
ath-MIR845a_miRNA	6.05948	22.024	6.44212	6.05948	7.14443	5.78926	8.18543
ath-MIR852_miRNA	6.05948	2.38097	1.93264	6.05948	1.02063	7.31275	1.55913
ath-MIR5645d_miRNA	6.00764	3.82444	3.7533	6.00764	1.3696	5.35244	1.51775
ath-MIR2111b_miRNA	5.82643	1.19049	0.644212	5.82643	1.02063	1.21879	3.11826
ath-MIR863_miRNA	5.59337	33.3336	16.7495	5.59337	2.04127	10.9691	9.35477
ath-MIR2939_miRNA	5.59337	8.92865	8.37475	5.59337	3.57222	10.9691	17.1504
ath-MIR778_miRNA	5.59337	1.78573	0	5.59337	0.510317	2.43758	8.96499
ath-MIR771_miRNA	5.59337	2.38097	1.28842	5.59337	0.510317	0	0
ath-MIR2933b_miRNA	4.9376	3.20341	1.86483	4.9376	1.33303	2.4123	0.890474
ath-MIR5633_miRNA	4.66114	4.1667	0	4.66114	3.0619	0.609396	1.16935
ath-MIR5645e_miRNA	4.51875	2.18421	1.72557	4.51875	0.511174	6.24123	1.19943
ath-MIR774a_miRNA	4.19503	5.35719	1.93264	4.19503	1.02063	5.48456	1.55913
ath-MIR845b_miRNA	4.19503	0.621123	2.57685	4.19503	1.53095	0.609396	1.16935
ath-MIR391_miRNA	4.19503	2.38097	0.644212	4.19503	1.02063	0	0
ath-MIR3933_miRNA	4.19503	0.595243	0	4.19503	1.53095	0	1.16935
ath-MIR857_miRNA	3.72891	5.95243	1.93264	3.72891	1.02063	0	1.94891
ath-MIR836_miRNA	3.72891	1.19049	0.644212	3.72891	0	3.04698	1.16935
ath-MIR5660_miRNA	3.2628	10.1191	0	3.2628	0	1.21879	3.11826
ath-MIR868_miRNA	3.2628	2.97622	1.93264	3.2628	1.53095	3.04698	1.55913
ath-MIR5020b_miRNA	3.2628	0	0	3.2628	0.510317	2.43758	0
ath-MIR5636_miRNA	3.02974	3.27384	0.644212	3.02974	2.55158	0	0.389782
ath-MIR1888a_miRNA	2.95206	1.19049	2.57685	2.95206	0	0.609396	1.16935
ath-MIR5634_miRNA	2.79668	0.595243	7.73054	2.79668	3.0619	4.26577	4.2876
ath-MIR5016_miRNA	2.33057	2.97622	0	2.33057	1.02063	1.21879	2.72848
ath-MIR834_miRNA	2.33057	4.1667	0	2.33057	1.02063	1.82819	0
ath-MIR849_miRNA	1.86446	0.595243	4.50948	1.86446	0	0	0.389782
ath-MIR156i_miRNA	1.8516	1.17454	0.874288	1.8516	0.872398	0.73454	0.661238
ath-MIR854e_miRNA	1.784	0.738901	0	1.784	0.218707	0.203132	0.51971
ath-MIR854b_miRNA	1.62862	0.540486	0	1.62862	0.218707	0.203132	0.51971
ath-MIR854d_miRNA	1.62862	0.540486	0	1.62862	0.218707	0.203132	0.51971
ath-MIR5013_miRNA	1.39834	0.595243	1.28842	1.39834	0	1.21879	1.55913
ath-MIR5666_miRNA	1.39834	0	0.644212	1.39834	0.255158	0	1.94891
ath-MIR5646_miRNA	1.39834	1.19049	0	1.39834	0	0	1.55913
ath-MIR406_miRNA	1.39834	0.595243	0	1.39834	0	0	1.55913
ath-MIR5029_miRNA	1.16529	1.28969	0.644212	1.16529	0.850528	4.4689	1.55913
ath-MIR4239_miRNA	0.932228	1.19049	1.28842	0.932228	0	0	0
ath-MIR854a_miRNA	0.812925	0.986919	0	0.812925	0.388813	0	0
ath-MIR416_miRNA	0.637023	1.64023	0.200421	0.637023	0.637896	0	0.233869
ath-MIR855_miRNA	0.503129	0.198559	0.381542	0.503129	0.291306	0.0563004	0.404543
ath-MIR854c_miRNA	0.502182	0.391675	0	0.502182	0	0	0
ath-MIR5025_miRNA	0.466114	2.97622	0.644212	0.466114	0.510317	0	1.94891
ath-MIR4240_miRNA	0.466114	0.595243	2.57685	0.466114	0	0.609396	0
ath-MIR5996_miRNA	0.466114	1.78573	0	0.466114	1.53095	0	0
ath-MIR3932a_miRNA	0.466114	0	1.28842	0.466114	0	0	0
ath-MIR3932b_miRNA	0.466114	0	1.28842	0.466114	0	0	0
ath-MIR401_miRNA	0.437062	0.572681	0	0.437062	0.134991	0.199559	0.273194
ath-MIR5643b_miRNA	0.249943	0.359889	0.0941804	0.249943	0.0441714	0.0867727	0.0302673
ath-MIR5630a_miRNA	0.233057	0	0.644212	0.233057	0	0.304698	1.16935
ath-MIR5630b_miRNA	0.233057	0	0.644212	0.233057	0	0.304698	1.16935
ath-MIR399e_miRNA	0.233057	0	0	0.233057	0	1.21879	0
ath-MIR5643a_miRNA	0.197174	0.09371	0.0627596	0.197174	0.10203	0.13745	0.0647372
ath-MIR5652_miRNA	0.116529	3.86908	0.805265	0.116529	1.02063	0	0
ath-MIR776_miRNA	0	2.38097	0	0	1.53095	0	0
ath-MIR5649a_miRNA	0	0	1.93264	0	0	0.609396	0.389782
ath-MIR5649b_miRNA	0	0	1.93264	0	0	0.609396	0.389782
ath-MIR5015_miRNA	0	0.595243	1.93264	0	0	0	0
ath-MIR5022_miRNA	0	0	1.93264	0	0	0	0.389782
ath-MIR5018_miRNA	0	0	0	0	2.04127	0	0
ath-MIR414_miRNA	0	0	0.966318	0	0	0.609396	0.0779564
ath-MIR426_miRNA	0	0	0	0	0	1.21879	0.389782
ath-MIR828_miRNA	0	0	1.28842	0	0	0	0
ath-MIR2937_miRNA	0	1.19049	0	0	0	0	0
ath-MIR5998b_miRNA	0	0.396829	0.429475	0	0	0	0
ath-MIR5998a_miRNA	0	0.396829	0.429475	0	0	0	0
ath-MIR5658_miRNA	0	0	0.644212	0	0	0	0
ath-MIR5021_miRNA	0	0.595243	0	0	0	0	0
ath-MIR5997_miRNA	0	0.595243	0	0	0	0	0
ath-MIR5999_miRNA	0	0	0	0	0	0	0
ath-MIR856_miRNA	0	0	0	0	0	0	0
ath-MIR774b_miRNA	0	0	0	0	0	0	0
ath-MIR4227_miRNA	0	0	0	0	0	0	0
ath-MIR413_miRNA	0	0	0	0	0	0	0
ath-MIR415_miRNA	0	0	0	0	0	0	0
ath-MIR417_miRNA	0	0	0	0	0	0	0
ath-MIR418_miRNA	0	0	0	0	0	0	0
ath-MIR826_miRNA	0	0	0	0	0	0	0
ath-MIR832_miRNA	0	0	0	0	0	0	0
ath-MIR1887_miRNA	0	0	0	0	0	0	0
ath-MIR867_miRNA	0	0	0	0	0	0	0
ath-MIR419_miRNA	0	0	0	0	0	0	0
ath-MIR2938_miRNA	0	0	0	0	0	0	0
ath-MIR420_miRNA	0	0	0	0	0	0	0
