# Supplementary material for: An AGO10:miR165/6 module regulates meristem activity and xylem development in the Arabidopsis root
Source: EMBO J. 2024 Apr 2;43(9):8. doi: 10.1038/s44318-024-00071-y (PMC11066010; doi:10.1038/s44318-024-00071-y)
Supplement: Supplementary file 7 — Source Data Fig. 4 [file 44318_2024_71_MOESM7_ESM.zip]

Archive with 127 entries (120 files):
- Fig 4/
- Fig 4/D/
- Fig 4/C/
- Fig 4/E/
- Fig 4/F/
- Fig 4/G/
- Fig 4/H/
- Fig 4/D/._A10 NX.jpg
- Fig 4/D/A10 NX.jpg
- __MACOSX/Fig 4/D/._A10 NX.jpg
- Fig 4/C/._WT-QCP-CS.tif
- Fig 4/C/WT-QCP.tif
- __MACOSX/Fig 4/C/._WT-QCP.tif
- Fig 4/C/._WT-QCP.tif
- Fig 4/C/._WT-QCD.tif
- Fig 4/C/WT-QCD.tif
- __MACOSX/Fig 4/C/._WT-QCD.tif
- Fig 4/C/WT-QCD-CS.tif
- __MACOSX/Fig 4/C/._WT-QCD-CS.tif
- Fig 4/C/._WT-QCD-CS.tif
- Fig 4/C/WT-QCP-CS.tif
- __MACOSX/Fig 4/C/._WT-QCP-CS.tif
- Fig 4/E/._QCP-3-CS.tif
- Fig 4/E/QCP-1.tif
- __MACOSX/Fig 4/E/._QCP-1.tif
- Fig 4/E/._QCP-1.tif
- Fig 4/E/._QCP-3.tif
- Fig 4/E/._QCP-1-CS.tif
- Fig 4/E/QCP-1-CS.tif
- __MACOSX/Fig 4/E/._QCP-1-CS.tif
- Fig 4/E/QCP-3.tif
- __MACOSX/Fig 4/E/._QCP-3.tif
- Fig 4/E/._QCP-2.tif
- Fig 4/E/QCP-3-CS.tif
- __MACOSX/Fig 4/E/._QCP-3-CS.tif
- Fig 4/E/QCP-2-CS.tif
- __MACOSX/Fig 4/E/._QCP-2-CS.tif
- Fig 4/E/QCP-2.tif
- __MACOSX/Fig 4/E/._QCP-2.tif
- Fig 4/E/._QCP-2-CS.tif
- Fig 4/E/._QCD-2.tif
- Fig 4/E/._QCD-2-CS.tif
- Fig 4/E/QCD-2.tif
- __MACOSX/Fig 4/E/._QCD-2.tif
- Fig 4/E/QCD-1.tif
- __MACOSX/Fig 4/E/._QCD-1.tif
- Fig 4/E/QCD-2-CS.tif
- __MACOSX/Fig 4/E/._QCD-2-CS.tif
- Fig 4/E/._QCD-1.tif
- Fig 4/E/._QCD-1-CS.tif
- Fig 4/E/QCD-1-CS.tif
- __MACOSX/Fig 4/E/._QCD-1-CS.tif
- Fig 4/E/Dataset EV3.xlsx
- __MACOSX/Fig 4/E/._Dataset EV3.xlsx
- Fig 4/E/._Dataset EV3.xlsx
- Fig 4/F/._er2-QCP.tif
- Fig 4/F/er2-QCP-CS.tif
- __MACOSX/Fig 4/F/._er2-QCP-CS.tif
- Fig 4/F/._phbphvcna-QCD-CS.tif
- Fig 4/F/er2-QCP.tif
- __MACOSX/Fig 4/F/._er2-QCP.tif
- Fig 4/F/._er2-QCP-CS.tif
- Fig 4/F/phbphvcna-QCP-CS.tif
- __MACOSX/Fig 4/F/._phbphvcna-QCP-CS.tif
- Fig 4/F/._er2-QCD.tif
- Fig 4/F/phbphvcna-QCP.tif
- __MACOSX/Fig 4/F/._phbphvcna-QCP.tif
- Fig 4/F/._phbphvcna-QCP.tif
- Fig 4/F/._phbphvcna-QCP-CS.tif
- Fig 4/F/er2-QCD-CS.tif
- __MACOSX/Fig 4/F/._er2-QCD-CS.tif
- Fig 4/F/er2-QCD.tif
- __MACOSX/Fig 4/F/._er2-QCD.tif
- Fig 4/F/._er2-QCD-CS.tif
- Fig 4/F/phbphvcna-QCD-CS.tif
- __MACOSX/Fig 4/F/._phbphvcna-QCD-CS.tif
- Fig 4/F/phbphvcna-QCD.tif
- __MACOSX/Fig 4/F/._phbphvcna-QCD.tif
- Fig 4/F/._phbphvcna-QCD.tif
- Fig 4/G/._sdn-QCD-2.tif
- Fig 4/G/sdn-QCP.tif
- __MACOSX/Fig 4/G/._sdn-QCP.tif
- Fig 4/G/._sdn-QCP.tif
- Fig 4/G/._sdn-QCD-1.tif
- Fig 4/G/sdn-QCP-CS.tif
- __MACOSX/Fig 4/G/._sdn-QCP-CS.tif
- Fig 4/G/._sdn-QCP-CS.tif
- Fig 4/G/sdn-QCD-2.tif
- __MACOSX/Fig 4/G/._sdn-QCD-2.tif
- Fig 4/G/sdn-QCD-2-CS.tif
- __MACOSX/Fig 4/G/._sdn-QCD-2-CS.tif
- Fig 4/G/._sdn-QCD-2-CS.tif
- Fig 4/G/sdn-QCD-1.tif
- __MACOSX/Fig 4/G/._sdn-QCD-1.tif
- Fig 4/G/sdn-QCD-1-CS.tif
- __MACOSX/Fig 4/G/._sdn-QCD-1-CS.tif
- Fig 4/G/._sdn-QCD-1-CS.tif
- Fig 4/G/Dataset EV3.xlsx
- __MACOSX/Fig 4/G/._Dataset EV3.xlsx
- Fig 4/G/._Dataset EV3.xlsx
- Fig 4/H/._QCP-1-CS.tif
- Fig 4/H/._QCP-2-CS.tif
- Fig 4/H/._QCP-1.tif
- Fig 4/H/QCP-1-CS.tif
- __MACOSX/Fig 4/H/._QCP-1-CS.tif
- Fig 4/H/QCP-1.tif
- __MACOSX/Fig 4/H/._QCP-1.tif
- Fig 4/H/._QCD-1-CS.tif
- Fig 4/H/._QCP-2.tif
- Fig 4/H/QCP-2-CS.tif
- __MACOSX/Fig 4/H/._QCP-2-CS.tif
- Fig 4/H/QCP-2.tif
- __MACOSX/Fig 4/H/._QCP-2.tif
- Fig 4/H/._QCD-2.jpg
- Fig 4/H/._QCD-1.tif
- Fig 4/H/QCD-1-CS.tif
- __MACOSX/Fig 4/H/._QCD-1-CS.tif
- Fig 4/H/QCD-1.tif
- __MACOSX/Fig 4/H/._QCD-1.tif
- Fig 4/H/QCD-2-CS.tif
- __MACOSX/Fig 4/H/._QCD-2-CS.tif
- Fig 4/H/._QCD-2-CS.tif
- Fig 4/H/Dataset EV3.xlsx
- __MACOSX/Fig 4/H/._Dataset EV3.xlsx
- Fig 4/H/QCD-2.jpg
- __MACOSX/Fig 4/H/._QCD-2.jpg
- Fig 4/H/._Dataset EV3.xlsx
