# Supplementary material for: An AGO10:miR165/6 module regulates meristem activity and xylem development in the Arabidopsis root
Source: EMBO J. 2024 Apr 2;43(9):8. doi: 10.1038/s44318-024-00071-y (PMC11066010; doi:10.1038/s44318-024-00071-y)
Supplement: Supplementary file 8 — Source Data Fig. 5 [file 44318_2024_71_MOESM8_ESM.zip]

Archive with 81 entries (70 files):
- Fig 5/
- Fig 5/D/
- Fig 5/C/
- Fig 5/F/
- Fig 5/E/
- Fig 5/B/
- Fig 5/D/._Figure_5D_coomassie_WB.jpg
- Fig 5/D/Figure_5D_NB_165_166.tif
- __MACOSX/Fig 5/D/._Figure_5D_NB_165_166.tif
- Fig 5/D/._Figure_5D_NB_165_166.tif
- Fig 5/D/Figure_5D_NB_U6.tif
- __MACOSX/Fig 5/D/._Figure_5D_NB_U6.tif
- Fig 5/D/._Figure_5D_NB_U6.tif
- Fig 5/D/Figure_5D_WB_GFP.tif
- __MACOSX/Fig 5/D/._Figure_5D_WB_GFP.tif
- Fig 5/D/._Figure_5D_WB_GFP.tif
- Fig 5/D/Figure_5D_coomassie_WB.jpg
- __MACOSX/Fig 5/D/._Figure_5D_coomassie_WB.jpg
- Fig 5/C/Dataset EV3.xlsx
- __MACOSX/Fig 5/C/._Dataset EV3.xlsx
- Fig 5/C/._Dataset EV3.xlsx
- Fig 5/F/35SGFPAGO1/
- Fig 5/F/35SeGFP/
- Fig 5/F/35SGFPAGO10/
- Fig 5/E/1.jpg
- Fig 5/E/2.jpg
- __MACOSX/Fig 5/E/._2.jpg
- Fig 5/E/._2.jpg
- Fig 5/E/3.jpg
- __MACOSX/Fig 5/E/._3.jpg
- Fig 5/E/._3.jpg
- Fig 5/B/lower panel/
- Fig 5/B/upper panel/
- Fig 5/F/35SGFPAGO1/._1.jpg
- Fig 5/F/35SGFPAGO1/2.jpg
- Fig 5/F/35SGFPAGO1/3.jpg
- __MACOSX/Fig 5/F/35SGFPAGO1/._3.jpg
- Fig 5/F/35SGFPAGO1/._3.jpg
- Fig 5/F/35SGFPAGO1/1.jpg
- __MACOSX/Fig 5/F/35SGFPAGO1/._1.jpg
- Fig 5/F/35SeGFP/._1.jpg
- Fig 5/F/35SeGFP/2.jpg
- Fig 5/F/35SeGFP/3.jpg
- __MACOSX/Fig 5/F/35SeGFP/._3.jpg
- Fig 5/F/35SeGFP/._3.jpg
- Fig 5/F/35SeGFP/1.jpg
- __MACOSX/Fig 5/F/35SeGFP/._1.jpg
- Fig 5/F/35SGFPAGO10/._1.jpg
- Fig 5/F/35SGFPAGO10/2.jpg
- Fig 5/F/35SGFPAGO10/3.jpg
- __MACOSX/Fig 5/F/35SGFPAGO10/._3.jpg
- Fig 5/F/35SGFPAGO10/._3.jpg
- Fig 5/F/35SGFPAGO10/1.jpg
- __MACOSX/Fig 5/F/35SGFPAGO10/._1.jpg
- Fig 5/B/lower panel/SCR 1.png
- __MACOSX/Fig 5/B/lower panel/._SCR 1.png
- Fig 5/B/lower panel/._SCR 1.png
- Fig 5/B/lower panel/SCR.png
- __MACOSX/Fig 5/B/lower panel/._SCR.png
- Fig 5/B/lower panel/._SCR.png
- Fig 5/B/lower panel/SHR 1.png
- __MACOSX/Fig 5/B/lower panel/._SHR 1.png
- Fig 5/B/lower panel/._SHR 1.png
- Fig 5/B/lower panel/SHR.png
- __MACOSX/Fig 5/B/lower panel/._SHR.png
- Fig 5/B/lower panel/._SHR.png
- Fig 5/B/lower panel/WER 1.png
- __MACOSX/Fig 5/B/lower panel/._WER 1.png
- Fig 5/B/lower panel/._WER 1.png
- Fig 5/B/lower panel/WER.png
- __MACOSX/Fig 5/B/lower panel/._WER.png
- Fig 5/B/lower panel/._WER.png
- Fig 5/B/upper panel/._SCRGFPp19.jpg
- Fig 5/B/upper panel/SHRGFPp19.jpg
- __MACOSX/Fig 5/B/upper panel/._SHRGFPp19.jpg
- Fig 5/B/upper panel/._SHRGFPp19.jpg
- Fig 5/B/upper panel/WERGFPp19.jpg
- __MACOSX/Fig 5/B/upper panel/._WERGFPp19.jpg
- Fig 5/B/upper panel/._WERGFPp19.jpg
- Fig 5/B/upper panel/SCRGFPp19.jpg
- __MACOSX/Fig 5/B/upper panel/._SCRGFPp19.jpg
