# Supplementary material for: An AGO10:miR165/6 module regulates meristem activity and xylem development in the Arabidopsis root
Source: EMBO J. 2024 Apr 2;43(9):8. doi: 10.1038/s44318-024-00071-y (PMC11066010; doi:10.1038/s44318-024-00071-y)
Supplement: Supplementary file 9 — Source Data Fig. 6 [file 44318_2024_71_MOESM9_ESM.zip]

Archive with 160 entries (149 files):
- Fig 6/
- Fig 6/A/
- Fig 6/B/
- Fig 6/C/
- Fig 6/D/
- Fig 6/E/
- Fig 6/A/Day series of A10GFP/
- Fig 6/A/Day series of AGO10NTF/
- Fig 6/B/._1.jpg
- Fig 6/B/2.jpg
- Fig 6/B/3.tif
- Fig 6/B/1.jpg
- __MACOSX/Fig 6/B/._1.jpg
- Fig 6/C/PHB PHB GFP/
- Fig 6/C/PHB H2B GFP/
- Fig 6/C/PHB PHB GFP in ago10-1/
- Fig 6/D/A10 NX-CS.tif
- __MACOSX/Fig 6/D/._A10 NX-CS.tif
- Fig 6/D/._A10 NX-CS.tif
- Fig 6/D/PHBPHBGFP in ago10-1-CS.tif
- __MACOSX/Fig 6/D/._PHBPHBGFP in ago10-1-CS.tif
- Fig 6/D/._PHBPHBGFP in ago10-1-CS.tif
- Fig 6/D/PHBPHBGFP-CS.tif
- Fig 6/D/PHBPHBGFP-CS-minus GFP signal.tif
- __MACOSX/Fig 6/D/._PHBPHBGFP-CS-minus GFP signal.tif
- Fig 6/D/._PHBPHBGFP 3D image.jpg
- Fig 6/D/pmiR166bGFP-CS.tif
- __MACOSX/Fig 6/D/._pmiR166bGFP-CS.tif
- Fig 6/D/._pmiR166bGFP-CS.tif
- Fig 6/D/._PHBPHBGFP-CS-minus GFP signal.tif
- Fig 6/D/PHBPHBGFP 3D image.jpg
- __MACOSX/Fig 6/D/._PHBPHBGFP 3D image.jpg
- Fig 6/E/._A10 NX.jpg
- Fig 6/E/._PHBPHBGFP.jpg
- Fig 6/E/A10 NX.jpg
- __MACOSX/Fig 6/E/._A10 NX.jpg
- Fig 6/E/._PHBH2BGFP.jpg
- Fig 6/E/pmiR165amch.jpg
- __MACOSX/Fig 6/E/._pmiR165amch.jpg
- Fig 6/E/._pmiR165amch.jpg
- Fig 6/E/pmiR166bGFP.jpg
- __MACOSX/Fig 6/E/._pmiR166bGFP.jpg
- Fig 6/E/._pmiR166bGFP.jpg
- Fig 6/E/PHBPHBGFP.jpg
- __MACOSX/Fig 6/E/._PHBPHBGFP.jpg
- Fig 6/E/PHBH2BGFP.jpg
- __MACOSX/Fig 6/E/._PHBH2BGFP.jpg
- Fig 6/A/Day series of A10GFP/6 DAG-CS.tif
- __MACOSX/Fig 6/A/Day series of A10GFP/._6 DAG-CS.tif
- Fig 6/A/Day series of A10GFP/._6 DAG-CS.tif
- Fig 6/A/Day series of A10GFP/3 DAG-CS.tif
- Fig 6/A/Day series of A10GFP/4 DAG-CS.tif
- __MACOSX/Fig 6/A/Day series of A10GFP/._4 DAG-CS.tif
- Fig 6/A/Day series of A10GFP/._4 DAG-CS.tif
- Fig 6/A/Day series of A10GFP/3 DAG.jpg
- __MACOSX/Fig 6/A/Day series of A10GFP/._3 DAG.jpg
- Fig 6/A/Day series of A10GFP/._3 DAG.jpg
- Fig 6/A/Day series of A10GFP/._6 DAG.jpg
- Fig 6/A/Day series of A10GFP/4 DAG.jpg
- __MACOSX/Fig 6/A/Day series of A10GFP/._4 DAG.jpg
- Fig 6/A/Day series of A10GFP/._4 DAG.jpg
- Fig 6/A/Day series of A10GFP/5 DAG-CS.tif
- __MACOSX/Fig 6/A/Day series of A10GFP/._5 DAG-CS.tif
- Fig 6/A/Day series of A10GFP/._5 DAG-CS.tif
- Fig 6/A/Day series of A10GFP/5 DAG.jpg
- __MACOSX/Fig 6/A/Day series of A10GFP/._5 DAG.jpg
- Fig 6/A/Day series of A10GFP/._5 DAG.jpg
- Fig 6/A/Day series of A10GFP/6 DAG.jpg
- __MACOSX/Fig 6/A/Day series of A10GFP/._6 DAG.jpg
- Fig 6/A/Day series of AGO10NTF/6 DAG-CS.tif
- Fig 6/A/Day series of AGO10NTF/3 DAG.tif
- Fig 6/A/Day series of AGO10NTF/.DS_Store
- __MACOSX/Fig 6/A/Day series of AGO10NTF/._.DS_Store
- Fig 6/A/Day series of AGO10NTF/._.DS_Store
- Fig 6/A/Day series of AGO10NTF/3 DAG-CS.tif
- __MACOSX/Fig 6/A/Day series of AGO10NTF/._3 DAG-CS.tif
- Fig 6/A/Day series of AGO10NTF/._3 DAG-CS.tif
- Fig 6/A/Day series of AGO10NTF/4 DAG-CS.tif
- __MACOSX/Fig 6/A/Day series of AGO10NTF/._4 DAG-CS.tif
- Fig 6/A/Day series of AGO10NTF/._4 DAG-CS.tif
- Fig 6/A/Day series of AGO10NTF/5 DAG.tif
- __MACOSX/Fig 6/A/Day series of AGO10NTF/._5 DAG.tif
- Fig 6/A/Day series of AGO10NTF/._5 DAG.tif
- Fig 6/A/Day series of AGO10NTF/4 DAG.tif
- __MACOSX/Fig 6/A/Day series of AGO10NTF/._4 DAG.tif
- Fig 6/A/Day series of AGO10NTF/._4 DAG.tif
- Fig 6/A/Day series of AGO10NTF/6 DAG.tif
- __MACOSX/Fig 6/A/Day series of AGO10NTF/._6 DAG.tif
- Fig 6/A/Day series of AGO10NTF/._6 DAG.tif
- Fig 6/A/Day series of AGO10NTF/5 DAG-CS.tif
- __MACOSX/Fig 6/A/Day series of AGO10NTF/._5 DAG-CS.tif
- Fig 6/A/Day series of AGO10NTF/._5 DAG-CS.tif
- Fig 6/C/PHB PHB GFP/._DAG3.jpg
- Fig 6/C/PHB PHB GFP/DAG3-CS.tif
- __MACOSX/Fig 6/C/PHB PHB GFP/._DAG3-CS.tif
- Fig 6/C/PHB PHB GFP/._DAG3-CS.tif
- Fig 6/C/PHB PHB GFP/._DAG4.jpg
- Fig 6/C/PHB PHB GFP/DAG3.jpg
- __MACOSX/Fig 6/C/PHB PHB GFP/._DAG3.jpg
- Fig 6/C/PHB PHB GFP/DAG4-CS.tif
- __MACOSX/Fig 6/C/PHB PHB GFP/._DAG4-CS.tif
- Fig 6/C/PHB PHB GFP/._DAG4-CS.tif
- Fig 6/C/PHB PHB GFP/._DAG5.jpg
- Fig 6/C/PHB PHB GFP/DAG4.jpg
- __MACOSX/Fig 6/C/PHB PHB GFP/._DAG4.jpg
- Fig 6/C/PHB PHB GFP/DAG5-CS.tif
- __MACOSX/Fig 6/C/PHB PHB GFP/._DAG5-CS.tif
- Fig 6/C/PHB PHB GFP/._DAG5-CS.tif
- Fig 6/C/PHB PHB GFP/._DAG6.jpg
- Fig 6/C/PHB PHB GFP/DAG5.jpg
- __MACOSX/Fig 6/C/PHB PHB GFP/._DAG5.jpg
- Fig 6/C/PHB PHB GFP/DAG6-CS.tif
- __MACOSX/Fig 6/C/PHB PHB GFP/._DAG6-CS.tif
- Fig 6/C/PHB PHB GFP/._DAG6-CS.tif
- Fig 6/C/PHB PHB GFP/DAG6.jpg
- __MACOSX/Fig 6/C/PHB PHB GFP/._DAG6.jpg
- Fig 6/C/PHB H2B GFP/._DAG3-CS.tif
- Fig 6/C/PHB H2B GFP/._DAG4.jpg
- Fig 6/C/PHB H2B GFP/._DAG3.jpg
- Fig 6/C/PHB H2B GFP/DAG3-CS.tif
- __MACOSX/Fig 6/C/PHB H2B GFP/._DAG3-CS.tif
- Fig 6/C/PHB H2B GFP/DAG3.jpg
- __MACOSX/Fig 6/C/PHB H2B GFP/._DAG3.jpg
- Fig 6/C/PHB H2B GFP/DAG4-CS.tif
- __MACOSX/Fig 6/C/PHB H2B GFP/._DAG4-CS.tif
- Fig 6/C/PHB H2B GFP/._DAG4-CS.tif
- Fig 6/C/PHB H2B GFP/._DAG5.jpg
- Fig 6/C/PHB H2B GFP/DAG4.jpg
- __MACOSX/Fig 6/C/PHB H2B GFP/._DAG4.jpg
- Fig 6/C/PHB H2B GFP/DAG5-CS.tif
- __MACOSX/Fig 6/C/PHB H2B GFP/._DAG5-CS.tif
- Fig 6/C/PHB H2B GFP/._DAG5-CS.tif
- Fig 6/C/PHB H2B GFP/._DAG6.jpg
- Fig 6/C/PHB H2B GFP/DAG5.jpg
- __MACOSX/Fig 6/C/PHB H2B GFP/._DAG5.jpg
- Fig 6/C/PHB H2B GFP/DAG6-CS.tif
- __MACOSX/Fig 6/C/PHB H2B GFP/._DAG6-CS.tif
- Fig 6/C/PHB H2B GFP/._DAG6-CS.tif
- Fig 6/C/PHB H2B GFP/DAG6.jpg
- __MACOSX/Fig 6/C/PHB H2B GFP/._DAG6.jpg
- Fig 6/C/PHB PHB GFP in ago10-1/._DAG3.jpg
- Fig 6/C/PHB PHB GFP in ago10-1/DAG3-CS.tif
- __MACOSX/Fig 6/C/PHB PHB GFP in ago10-1/._DAG3-CS.tif
- Fig 6/C/PHB PHB GFP in ago10-1/._DAG3-CS.tif
- Fig 6/C/PHB PHB GFP in ago10-1/._DAG4.jpg
- Fig 6/C/PHB PHB GFP in ago10-1/DAG3.jpg
- __MACOSX/Fig 6/C/PHB PHB GFP in ago10-1/._DAG3.jpg
- Fig 6/C/PHB PHB GFP in ago10-1/DAG4-CS.tif
- __MACOSX/Fig 6/C/PHB PHB GFP in ago10-1/._DAG4-CS.tif
- Fig 6/C/PHB PHB GFP in ago10-1/._DAG4-CS.tif
- Fig 6/C/PHB PHB GFP in ago10-1/._DAG5.jpg
- Fig 6/C/PHB PHB GFP in ago10-1/DAG4.jpg
- __MACOSX/Fig 6/C/PHB PHB GFP in ago10-1/._DAG4.jpg
- Fig 6/C/PHB PHB GFP in ago10-1/DAG5-CS.tif
- Fig 6/C/PHB PHB GFP in ago10-1/DAG6-CS.tif
- __MACOSX/Fig 6/C/PHB PHB GFP in ago10-1/._DAG6-CS.tif
- Fig 6/C/PHB PHB GFP in ago10-1/DAG5.jpg
- __MACOSX/Fig 6/C/PHB PHB GFP in ago10-1/._DAG5.jpg
- Fig 6/C/PHB PHB GFP in ago10-1/DAG6.jpg
- Fig 6/C/PHB PHB GFP in ago10-1/._DAG6-CS.tif
