# Supplementary material for: An AGO10:miR165/6 module regulates meristem activity and xylem development in the Arabidopsis root
Source: EMBO J. 2024 Apr 2;43(9):8. doi: 10.1038/s44318-024-00071-y (PMC11066010; doi:10.1038/s44318-024-00071-y)
Supplement: Supplementary file 10 — EV Figure Source Data [file 44318_2024_71_MOESM10_ESM.zip]

Archive with 5 entries (5 files):
- Fig_EV1.zip
- Fig_EV2.zip
- Fig_EV3.zip
- Fig_EV4.zip
- Fig_EV5.zip
